# Supplementary material for: Computational frameworks for automated detection and quantification of paroxysmal sympathetic hyperactivity among traumatic brain injury patients
Source: PLoS One. 2026 Mar 3;21(3):e0344088. doi: 10.1371/journal.pone.0344088 (PMC12956124; doi:10.1371/journal.pone.0344088)
Supplement: S1 File — De-identified patient-level data used to generate Fig 4A. (CSV) [file pone.0344088.s001.csv]

patient_id	PSH_status	day 1.0	day 1.5	day 2.0	day 2.5	day 3.0	day 3.5	day 4.0	day 4.5	day 5.0	day 5.5	day 6.0	day 6.5	day 7.0	day 7.5	day 8.0	day 8.5	day 9.0	day 9.5	day 10.0	day 10.5	day 11.0	day 11.5	day 12.0	day 12.5	day 13.0	day 13.5	day 14.0	day 14.5
92	0	4.88	3.72	4	5.260869565	5.6	4.947368421	4.347826087	3.8	3.76	5.24	5.64	5.44	5.541666667	4.772727273	3.714285714	2.95	2.555555556	2.133333333	2.714285714	3.0625	2.6	2.285714286	2.733333333	3.3125	3.416666667	3	2.666666667
93	0	5.0625	4.72	3.96	3.68	4.48	4.68	4.64	4.92	4.8	4.6	4.36	4.68	4.72	4.32	4.2	4.12	4.2	3.68	3.16	3.4	3.56	3.68	3.72	3.8	3.68	3.48	2.904761905	2.666666667
96	0	3.333333333	2.714285714	3.739130435	5.461538462	7	6.5	6.409090909	6.28	6.6	6.52	5.92	5.52	4.96	4.88	5.04	5.72	6.6	5.88	4.2	3.56	3.44	4.44	5.08	4.28	3.75	3.625	3.642857143	3.5
100	0	4.571428571			4.7	5.363636364	6.04	6.68	6.48	5.96	5.25	4.695652174	6	6.541666667	4.68	3.571428571	3.944444444	4.3
109	0	2.72	2.32	2.04	2.16	2.68	3.12	3.2	3.96	4.913043478	6.043478261	6.6	6.12	5.56	5.72	6.32	7	7.16	6.04	5.16	4.52	5.12	5.2	3.76	3.56	3.52	3	2
113	0	2.913043478	2.391304348	3.52173913	4.208333333	3.826086957	4.782608696	6.16	6.68	6.92	7.4	7.52	7.44	7.08	6.72	7.08	6.84	5.48	4.72	4.666666667	4.916666667	4.8	3.96	4.32	5.56	6.44	6.44	5.083333333	3.916666667
116	0	2.56	2.52	2.476190476	2.238095238	2.04	2.166666667	2.875	3.36	3.277777778	2.833333333	3.2	3.85	4.12	4.28	4	4.416666667	4.347826087	4.88	5.1	4.909090909	4.142857143	3.8	1.727272727	2	2.5
121	0	4.875	4.466666667	3.368421053	3.047619048	4.541666667	5.4	5.416666667	5.625	6	6.72	7.04	6.4	6.04	6.28	5.44	5.72	7.72	8.24	8.56	9.6	10.48	9.56	8.916666667	8.666666667	9.08	9.260869565	8.642857143	8.25
126	0	3.380952381	2.666666667	3.333333333	2.944444444	3.666666667	4.65	4.25	4	4.28	4.12	3.541666667	4.772727273	6.7	6.736842105	6.842105263	7.5	6.80952381	6.105263158	6.263157895	5.85	5.052631579	4.736842105	4.9	5.095238095	5.3	5.263157895	5.375	5.857142857
130	0	4.227272727	3.571428571	3													5.75	5.5625	4.68	3.523809524	3.875	5.263157895	4.8	3.68	2.8	2.52173913	3.666666667	5
133	0	4.35	4.25	5.04	5.4	4.8	4.68	4.88	5.157894737	5.714285714																	4.8	4.866666667	5.166666667
135	0	6.142857143						3.2	3.090909091	3.48	3.96	4.6	4.8	5.08	5.6	5.68	5	4.52	4.36	4.2	4.12	4.28	4.48	4.6	3.72	3.08	3.5	3.466666667	3.166666667
140	0	3.75	3.96	3.92	4.28	4.56	4.869565217	5.217391304	5.541666667	5.8	6.32	6.6	5.44	5.16	5.32	5.72	5.84	5.363636364	4.318181818	4.32	4.72	4.8	4.48	3.88	4.565217391	5.608695652	5.826086957	5.916666667
143	0	5.923076923	6.5	7
152	0	5.523809524	6.619047619	5.8	5.2	5.12	5.04	5.52	5.56	5.48	5.541666667	6.608695652	7.833333333	7.625	7.92	8.04	8.04	7.76	7.8	7.12	6.44	6.28	5.64	5.2	5.2	4.956521739	4.761904762	4.473684211	4.7
154	0	3.260869565	5	4.68	3.826086957	4.086956522	4.833333333	5.833333333										2.2	2.470588235	3.24	3.944444444	4	4.7	4	3.35	3.409090909	3.461538462	3
155	0	4															3	4.318181818	4.4	3.291666667	3.208333333	3.72	3.72	3.391304348	3	2.571428571	2.176470588	2.043478261	2.363636364
158	0	2.55	2.56	2.72	2.68	2.84	4	4.8	3.76	2.52	1.772727273	1.2				4	2.666666667	2.277777778	2.444444444	2.444444444	2.578947368	2.307692308	2.333333333			1.666666667	1.833333333	1.9	2
159	0	2.857142857	1.95	1.789473684	2	1.913043478	2.56	3.52	3.32	3.909090909	4.636363636	4.76	4.6	4.96	5.96	6.2	6.6	6.88	6.8	7.3	8.25				3	5	5	7
161	0	4.416666667
166	0	4.105263158	3.636363636	3.32	3.28	3.2	3.48	4.28	4.72	5.28	6.2	6.48	5.64	4.416666667	4.666666667	5.04	4.416666667	4.75	4.88	4.24	4.48	5.08	5	4.6	5.25	5.958333333	5.95	5.875
171	0	2.833333333	5.666666667	7.72	7.56	6.84	4.6	3.84	3.625	3.583333333	4.541666667	5.095238095	4.55	3.85	4	4.444444444	4.285714286	3.578947368	3.555555556	4.111111111	5.411764706	4.470588235	2.25	1.117647059	1	1.05	1.4	2.263157895	2.8
173	0	4.84	3.8	4.56	4.88	5.16	5.72	5.24	4.4	5.32	5.48	5.68	5.625	5.833333333	6.56	6.6	5.76	5.64	5.56	4.68	3.68	3.4	4.84	6	5.8	5.44	5.36	5.333333333	6
174	0	4.636363636	5.636363636				5.9	4.909090909	4.416666667	4.625	5.347826087	5.380952381	4.894736842	4.444444444	4.578947368	4.75	4.105263158	3.526315789	3.285714286	4.214285714	4.5	4.35	3.833333333	3.736842105	4.421052632	5.65	5.368421053	4.666666667
175	0	5.166666667					3.090909091	3.25	3.681818182	3.32	3.72	4.92	6	6.64	7.04	7.76	7.6	6.869565217	6.47826087	6.52173913	6.954545455	6.777777778	6.2	5.928571429	5.333333333	4.5	4.4375	4.714285714
176	0	2.727272727	2.526315789	2.571428571				7	5.5	4.954545455	4.32	4.48	4.681818182	5.55	5.7	4.894736842	4.944444444	5.842105263	5.761904762	5.4	5.263157895	5.166666667	4.9375	5.888888889	5.842105263	5.473684211	6.222222222	6.454545455	5.5
178	0	7.454545455	6.72	5	3.958333333	3.772727273	4.272727273	4.88	5.72	5.56	5.08	6.04	7.36	7.36	6.92	6.68	5.44	4.666666667	5.791666667	6.96	6.84	6.76	6	4.84	4.48	4.48	4.52	4.80952381	5
182	0	5	4.958333333	4.28	3.72	4.095238095	5.19047619	5.16	4.96	5.24	6.12	7.04	7.08	5.88	4.772727273	4.136363636	4.541666667	5.454545455	6.090909091	6.041666667	5.48	6.08	7.04	6.12	5.44	6.08	5.64	4.875	5.25
183	0	2.75	1.125	0.904761905	0.857142857	1.333333333	1.56	1.48	1.52	1.88	2.2	2.24	2.04	2.24	1.84	1.96	2.44	2.92	3.4	3.48	3.52	3.56	3.4	3.24	2.76	3.64	5.48	6.25	6.75
184	0	3				4.888888889	4.428571429	5	5.68	4.92	3.92	3.6	4.28	5.44	5.36	4.92	5.045454545	4.95	5.578947368	6.444444444	6.65	6.047619048	5.15	4.526315789	3.578947368	2.894736842	3.1	2
189	0	4.55	4.647058824	3.615384615	3.95	4.32	4.352941176	5.071428571	4.526315789	4.454545455	3.84	3.32	4.833333333	7.083333333	7.88	8.04	7.52	6.16	4.96	4.44	4.84	5.32	5.16	4.875	4.583333333	4.52	4.9375	5.25
192	0	5.916666667	5.904761905	5.833333333	5.56	4.96	5.24	6.2	7.04	7.12	7.08	7	6.36	6	6.08	6.16	6.125	6.25	6.52	5.72	5.56	6.12	6.041666667	6.041666667	5.36	5.4	6.12	6.466666667	6
200	0	5.411764706	5.47826087	5.12	5.08	4.92	3.76	2.608695652	2.608695652	4.72	6.72	7	6.64	6.72	7.24	7.28	6.92	5.88	5.1	4.4	3.826086957	2.782608696	3.04	3.958333333	3.636363636	2.555555556	2.2	2.6	3
203	0	3.8	3.578947368	3.058823529	2.5	2.2	2.28	2.28	2.24	2.36	3.12	3.8	3.08	2.16	2.16	2.24	2.68	3.28	4.08	3.708333333	3.083333333	3.44	4.083333333	3.304347826	3.041666667	4.045454545	4.545454545	2
207	0	4	3.5					4.5	4.3	4.416666667	6.166666667	7.625	6.76	6.52	6.92	7.28	7.16	6.4	6.96	6.92	6.8	6.8	6.4	6.56	7.36	7.826086957	7.333333333	6.818181818
210	0	2.541666667	2.318181818	2.409090909	1.863636364	1.866666667	4.8	4.32	3.863636364	4	4.15	4.48	4.84	5.08	5.32	6.047619048	6.761904762	7.958333333	8.52	7.652173913	6.130434783	6.04	6.52	6.05	5.529411765	5.5	5.1875	4.777777778
212	0	3.142857143	2.421052632	1.916666667	1.727272727	1.434782609	1.28	1.48	2.2	3.2	3.76	4.96	6.12	5.96	4.84	4	3.44	3.12	3.32	4.32	5.92	6.44	6.2	6	5.28	4.72	4.318181818	3.705882353	3.375
213	0	3.166666667	2.44	2.32	2.28	2.92	2.88	2.84	4.04	5.44	6.086956522	5.761904762	5.045454545	4.32	3.88	3.88	4.24	3.954545455	3.772727273	3.88	4.36	4.56	4.24	4.347826087	4.347826087	4.227272727	4.285714286	4.210526316	4.125
214	0	2.391304348	2.347826087	2.76	3.36	4.8	6.2	6.68	7.44	7.76	7.52	7.04	6.48	6.04	5.8	5.68	5.68	5	4.375	4.041666667	3.4	3.56	4	3.772727273	3.526315789	3.894736842	3.578947368	2.642857143	2.4
217	0	5.380952381	5.6	5.76	5.84	5.88	5.333333333	5.708333333	6.52	6.64	7.52	8.76	8.48	7.92	8	7.68	7.208333333	6.818181818	6.590909091	6	5.04	3.64	3.36	4.12	4.16	3.92	4.136363636	4.2
220	0	3.318181818	2.56	2.44	2.8	3.96	4.72	5.347826087	6.695652174	6.681818182	5.952380952	5.130434783	4	2.84	2.28	3	4.08	4.785714286	4.444444444	5.166666667	5.833333333	5.4	5.2	5.68	5.2	5.16	5.52	5.6	6.125
224	0	3.578947368	2.125			8.090909091	7.727272727	7.315789474	7.055555556	6.571428571	6.227272727	6.285714286	6.416666667	6.434782609	6.368421053	6.352941176	6.388888889	5.6	4.8	4.75	5.277777778	5.058823529	4.461538462	5.733333333	6.388888889	6.45	6.75	7.666666667
225	0	1.12	0.36	0.76	1.12	1.04	1.6	2.44	2.44	2.76	2.64	2.4	2.64	2.72	2.72	2.24	2.88	2.88	2.68	3.8	4.52	3.36	3.2	3.5	3.25	2.952380952	2.615384615	2.5
231	0	3.25	4.15	3.76	3.16	3	3.08	4.12	5.2	5.318181818	5.45	5.7	6.333333333	6.368421053	5.666666667	5.444444444	6							2	1.692307692	2.36	3	3.3	3.75
237	0	3.65	3.48	3.28	2.92	3.08	4.08	4.04	3.52	3.64	3.708333333	3.083333333	3.08	4	4.28	4.56	5.76	6.24	5.72	4.84	4.04	4	3.8	3.466666667	3.411764706	3.315789474	3.3125	3.625
239	0	5.5	4.263157895	4.125	3.84	3.44	3.96	4.84	5.625	6.416666667	6.590909091	6.210526316	5.5	5.421052632	4.526315789	3.166666667	3.266666667	3.944444444	3.65	2.95	2.380952381	2.045454545	1.904761905	1.95	2	1.894736842	1.6	2
246	0	2.72	2.96	3.52	3.36	2.92	2.6	2.96	3.2	3.56	4.48	4.08	3.32	3.88	4.12	3.76	3.08	2.8	2.791666667	2.791666667	2.68	3.2	4.434782609	4.565217391	3.84	4.2	3.96	3.428571429	3
249	0	2.875	1.56	1.56	1.88	2.4	2.8	3.208333333	3.25	3.44	3.72	4.25	3.9	3.92	5.08	5.52	4.52	3.916666667	3.916666667	4.541666667	4.44	4.16	3.36	2.956521739	3.5	3.888888889	3.5	2.769230769	3.25
250	0	3.166666667	3.68	4.88	4.28	4.36	5.217391304	5.130434783	4.72	4.16	4.76	5.6	5.291666667	4.708333333	5.16	6.08	5.52	5	4.52	3.72	3.52	3.52	3.76	3.666666667	3.708333333	3.72	3.238095238	2.65	2.909090909
257	0	2.727272727	2.04	2.84	3.48	3.44	3.44	4.04	4.28	4.84	5.68	5.88	5.08	4.08	3.56	2.8	2.333333333	2.272727273	2.227272727	2.4	2.652173913	2.142857143	1.947368421	2.2	2.090909091	1.714285714	1.888888889
261	0	4.666666667	3.4	3.571428571	4.24	4.85	4.785714286	5.285714286					6.5	5	4.956521739	4.96	5.166666667	5.75	5.92	6.44	6.708333333	6.25	6.142857143	5.857142857	5.64	5.16	4.666666667	5.666666667
263	0	4.083333333				4	4.125	4.238095238	4.695652174	5.64	5.76	6.28	7.045454545	6.590909091	6.260869565	6.458333333	7	7.16	7.4	7.36	6.76	6.4	6.16	5.47826087	5.227272727	5.8	5.266666667	5.652173913	6.454545455
265	0	2.125	2.6	4.6	3.863636364	3.315789474	3.631578947	4.04	5.12	6.32	6.96	6.76	5.92	5.4	5	4.92	4.88	5.64	6.36	6.04	5.04	4.16	3.6	3.68	4.84	5.36	5.52	5.7	6
267	0	4.142857143	3.909090909	3.4	2.588235294	2.47826087	2.652173913	3.2	3.4	3.6	4	4.086956522	4.590909091	5	5.12	5.2	5.230769231	6.142857143	6.944444444	7.2	7	6.52	6.32	5.6	4.85	4.105263158	4.25	4.692307692	4.6
268	0	4.65	4.666666667	4.28	4.363636364	4.111111111	2.4	2.3	2.666666667	2.45	2.294117647	2.5	2.833333333	2.842105263	2.684210526	2.55	2.45	2.25	2	2.45	2.555555556	2.333333333	2.266666667	2.428571429	2.411764706	1.833333333	1.611111111	2.1
270	0	4.833333333	5.48	5.565217391	6.173913043	6.88	6.96	6.08	4.64	3.5	3.625	4.08	4.56	4.92	4.44	3.92	4.08	4.04	4.04	4.04	3.32	2.36	2.36	2.96	2.6	2.24	2.538461538	3
276	0	2.333333333		4.75	3.8	3.583333333	3.28	4.6	5.24	4.64	4.36	4.12	4	3.217391304	3.652173913	3.954545455	4	4.72	5.6	6.12	5.76	5.6	6.56	7.04	7.36	7.96	7.958333333	8.444444444	9.833333333
277	0	4	4.52	5.5	5.791666667	5.727272727	5.409090909	5.791666667	5.88	5.28	4.84	4.84	5.6	5.76	5.64	5.24	4.68	4.6	5.24	5.96	5.56	5.2	4.96	4.44	4.68	4.64	3.818181818	3.3
282	0	3.16	2.64	2.68	3.84	4.48	4.84	5.04	5.2	4.8	3.84	2.76	2.72	3.52	3.590909091	3.1	2.318181818	1.772727273	1.947368421	2.4	2.368421053	1.842105263	1.473684211	1.421052632	1.210526316	1.333333333	1.266666667	1.555555556
285	0	4.826086957	4.4	3.64	3.04	3.083333333	3.625	4.52	4.28	3.454545455	3.090909091	3.291666667	4.2	4.782608696	5.260869565	5.166666667	4.36	4.52	5.56	5.56	5	4.96	4.88	5	4.48	4.36	4.64	4.3125	4.75
298	0	3.24	2.8	2.65	2.4	2.458333333	2.5	4.04	6.08	6.32	5.32	4.36	3.84	3.8	4.04	4.64	3.96	3.08	3.166666667	4.375	5.2	5.32	5.4	6.8	7.12	6.96	6.8	6.3	6.75
316	0	3.95	3.84	3.958333333	4.083333333	3.48	2.8	2.48	4.24	6.24	5.583333333	3.875	3.76	3.88	4.2	4.52	5.56	6.68	7.12	7.24	7.08	6.76	6.48	6.64	6.75	6.526315789	6.636363636	6.4
344	0	3.5	3.458333333	3.36	3.04	2.826086957	2.636363636	3.130434783	4.12	5.16	5.28	5.08	4.84	4.363636364	5.238095238	5.583333333	5.16	5.4	6.695652174	8.3	8.555555556	8.277777778	8.1	8.3	8	8.2	8.65	8.363636364	8
345	0	4	1.666666667	0.80952381	1.173913043	1.909090909							4.666666667	3.8	3.3			6.166666667	6.166666667	8
360	0	2.857142857		6.833333333	7.208333333	6.76	6.12	7.12	8	7.428571429	6.833333333	7.538461538	6.7	6.12	5.92	5.32	4.52173913	3.75	3.45	3.6	3.333333333	2.764705882	2.736842105	2.894736842	2.842105263	2.65	2.833333333	2.666666667
376	0	4.272727273	4.32	4.44	4.56	5.32	6.16	6.04	4.56	3.24	3.76	4.04	4.28	4.28	4.6	4.6	4.6	4.28	3.32	2.8	3	3.52	3.92	5	5.791666667	4.84	4.208333333	3.863636364	3.2
391	0	2.84	2.4	2.04	2.2	2.8	3.48	3.88	4.04	4.52	4.24	3.8	4.64	4.92	4.32	4.44	5.04	5.2	5.56	5.571428571	5.894736842	6.166666667	5.4	4.875	4.44	4.375	4.761904762	5	5.444444444
398	0	3.055555556	2.842105263	2.428571429	3.16	3.68	3.68	3.36	4.142857143	6.523809524	7.304347826	7.869565217	7.590909091	6.913043478	7.76	8.64	7.84	6.64	6.8	8.2	9.04	7.92	6.96	6.72	6.72	6.12	5.55	5.875
404	0	2.12	2.36	3.2	3.24	3.32	3.36	3.8	3.72	3.32	3.72	5	4.64	3.72	3.68	3.84	4.92	6.12	6.583333333	6.666666667	6.4	5.72	5.24	5.333333333	5.75	5.12	4.6	4.045454545	4
418	0	3.555555556	3	3	3		2.142857143	2.736842105	3.24	3.8	5	5.56	5.04	5.04	5.090909091	5.055555556	5.588235294	4.7	4.714285714	5.333333333	5.352941176	4.222222222	3.80952381	3.238095238	2.4	2.35	2	1.363636364	1
426	0	2.36	3.44	3.36	2.84	3.6	5.08	6.52	7.12	7.16	6.64	5.72	5.68	5.48	6	7.041666667	6.72	5.32	4.44	4.16	3.96	3.8	4.08	4.16	4	3.76	3.16	3	2.333333333
458	0	6.68	5.24	5.72	6.2	5.8	6.24	6.48	7.04	7.64	7.76	7.4	6.772727273	6.631578947	6.842105263	6.5	5.181818182	4.318181818	4	3.45	3.19047619	2.80952381	2.210526316	2	1.842105263	1.5	1.368421053	1.4375	1.833333333
464	0	4.68	4	4.08	4.32	4.32	3.96	4.6	4.96	4.714285714	4.894736842	4.952380952	3.904761905	3.052631579	3.35	3.35	3.736842105	3.5	3	2.833333333	2.944444444	3.473684211	3.35	3.25	3.5	3.333333333	2.952380952	2.615384615	2.25
471	0	3.619047619	2.88	3.16	3.058823529	3.764705882	4.24	3.76	3.76	3.96	3.6	3.52	3.72	3.826086957	3.619047619	4.166666667	4.777777778	5.8	5.95	4.3	3.380952381	3.904761905	4.631578947	6.15	7.05	6.888888889	6.882352941	7
476	0	5											4.333333333	4.4	5.1	5.75	2.6	2.529411765	2.56	2.2	1.68	1.76	1.92	2.208333333	2.217391304	1.904761905	1.416666667	0.666666667
477	0	5.7	6.375	6.666666667	6.76	5.72	4.4	3.84	3.833333333	4.291666667	4.52	5.12	5.44	5.473684211	5.526315789	5.291666667	5.125	4.64	4.16	3.8	3.64	3.36	2.8	2.652173913	2.555555556	2.8125	2.842105263	2.615384615	2.5
478	0	3.782608696	3.043478261	2.84	3.16	3.24	3.84	4.4	4.44	4.96	5.28	5.4	4.64	3.56	3.68	4.32	4.48	4.6	5.48	6.16	5.88	5.4	4.88	4.68	4.6	4.44	4.47826087	4.818181818
2	1	3	2.4	2.16	2.56	3.32	5	5.88	6.08	6.2	5.88	5.52	5.44	6.08	6.48	6.68	6.36	6.36	6.625	7.75	8.08	6.8	6.4	7.04	6.36	4.4	3.266666667	3
4	1	5.444444444	3.692307692	3.789473684	4.863636364	4.388888889	3.388888889	4.88	6.6	6.454545455	5.136363636	4.8	4.72	4.08	3.76	4.4	5.16	5.72	5.96	5.24	5.24	4.92	4.2	4.583333333	5.083333333	5.48	6	6.565217391	7.454545455
6	1	2.714285714	2.555555556														9.125	8.3125	8.444444444	8.578947368	7.588235294	6.4375	6.5	7.277777778	6.842105263	5.55	4.85	4.6	4
8	1	4.92	4.2	2.8	2.76	2.76	2.76	3	2.84	3.28	3.708333333	3.333333333	3.96	4.76	4.96	4.68	4.913043478	5.391304348	5.375	5.434782609	6.391304348	7.48	7.545454545	7	6.72	6.8	7	7
9	1	4.173913043	3.375	2.066666667	2.227272727	2.714285714	3.333333333													6	6.285714286	6	5.72	5.48	5.12	4.6	4.44	4.866666667	5.666666667
10	1	3.56	3.590909091	3.9375	4.736842105	5.875	5.92	5.75	5.708333333	5.36	4.72	5.92	7.8	6.64	4.88	4.64	5.04	4.56	3.083333333	2.636363636	3.090909091	3.16	3.16	2.48	2.347826087	3.047619048	2.736842105	2.3
11	1	6.75	5.333333333	6.105263158	7.28	7	6.88	7.68	7.28	6.48	6.32	6.56	6.36	6.08	6.88	7.52	7.32	7.48	7.88	8.04	7.96	8.28	8.52	8.4	7.6	7.12	7.28	7.333333333	7
14	1	4.04	2.84	2.652173913	3.173913043	3.6	4.16	4.44	4.56	5.04	5.333333333	5.058823529	5.041666667	4.44	4	4.44	5.48	6.28	6.6	7.08	7.04	6.64	6.92	5.8	3.64	2.52	2.5625	3.25
15	1	6.333333333																					10	9.176470588	8.28	6.96	6.75	7.625
18	1	5.375	5.04	5.48	5.24	5.6	6.04	5.48	5.4	5.92	5.96	6.32	6.36	6.8	7.04	6.92	6.44	6.6	6.56	6.304347826	6.869565217	7.25	7.125	6.6	5.6	5.375	6.458333333	6.625	6
20	1	6.952380952	5.380952381	4.88	5.086956522	5.347826087	5.72	4.68	4.56	5.6	6.2	7.08	8.64	9.32	8.72	8.44	7.52	6.416666667	5.541666667	5.88	7.08	6.88	6.56	6.76	6.4	5.80952381	5.095238095	4.285714286	3.777777778
21	1	4.08	3.8	4.6	3.92	2.8	3.36	4.44	5.12	4.84	4.52	5.32	5.76	5.72	5.76	5.72	6.12	7.56	8.56	8.96	8.56	7.96	7.2	6.695652174	6	5.8	5.72	5.133333333	5
22	1	4.9	5.16	5.590909091	5.666666667	6.4	6.666666667							4.5	5	5.68	5.84	6.36	6.625	6.458333333	6.96	8	8.48	8.68	8.75	7.956521739	7.363636364	7.727272727
24	1	4.6					6.2	5.833333333	5				12	10.78571429	10.04	9.16	9.28	9.333333333	9.444444444	9.5	8.72	7.84	7.434782609	7.652173913	7.958333333	7.96	8.4	8.136363636	8.2
26	1	4.1875	3.238095238	3.041666667	3.764705882	5.8	5.857142857	5.631578947	6.208333333	6.25	6.291666667	5.875	6.28	7.16	6.96	6.181818182	5.428571429	5.5	5.92	5.84	5.12	5.6	5.8	5.32	6.24	6.454545455	5.416666667	5
27	1	4.578947368	4.52	4.2	4.12	6.08	6.52	6.4	7.28	6.8	6.64	8	8.56	7.64	7.04	6.92	7.04	6.88	5.52	3.48	2.32	2.375	2.19047619	1.928571429	1.411764706	1.12	0.75	0.5
30	1	2.88	2.92	3.24	4.24	5.4	4.8	4.04	3.36	2.36	2.4	3.173913043	4.80952381	5.863636364	5.88	5.52	5.16	6	6.24	5.84	5.72	6.76	6.64	5.16	5.44	5.92	5.875	6.083333333
31	1	3.181818182	2.391304348	2.48	3	3.08	4.56	6.6	7.36	6.12	5.96	6.64	6.24	6.32	7.48	7.64	6.56	5.666666667	7	7.88	7.48	7.48	7.2	6.84	6.36	5.32	5.125	5
33	1	4.826086957	6.28	7.24	7.16	6.68	5.44	4.4	4.6	4.92	4.36	4.16	3.96	4.2	4.8	5.12	5.12	4.72	4.68	4.24	3.88	4.086956522	4.304347826	4.32	4.8	4.8	4.24	4.285714286	5
37	1	6.076923077	7	6.125	6.15	6.32	5.772727273	4.227272727	5.08	6.24	7.32	8	7.777777778	8									5.6	5.882352941	5.56	5.4	5.8125	6.25
38	1	3.8	3.24	3.8	4.68	5.32	6.6	6.25	5.291666667	5.68	6.08	5.80952381	6.19047619	6.76	6.863636364	6.157894737	6.863636364	7.708333333	7.04	6	5.44	5.4	5.4	5.24	5.16	5.16	5.333333333	5.666666667
39	1	5.421052632	5.473684211	5.04	4.36	4	4.28	5.44	5.2	5.24	6.32	6.36	6.44	7.08	8.4	9.48	9.56	9.272727273	9.136363636	9.36	9.08	8.48	8.16	8.28	8.76	8.791666667	7.285714286	5.823529412	5.857142857
43	1	5.777777778	4.333333333	5.111111111	4.944444444	5.722222222	7.5	7.1875	6	5.8125	5.105263158	3.958333333	3.88	4.08	4.52	5.476190476	5.333333333	5.4	5.56	5.48	5.833333333	5.5	4.8	4.68	5.04	5.36	5.52	5.857142857	6.5
44	1	6.56	5.72	4.6	3.48	3.24	3.8	3.88	4.08	4.04	3.88	4.8	5.08	5.16	4.76	3.625	3	3.875	4.4	4.375	4.791666667	4.916666667	5.083333333	6.08	6.47826087	6.52173913	6.36	6.157894737	6
46	1	5.826086957	4.72	5.2	5	4.52	5.4	5.4	5.16	5.52	6.52	7.6	6.739130435	5.3	5.090909091	6.64	8.64	8.68	7.84	7.44	6.92	7.56	8.28	8.56	8.48	7.92	7.6	7.666666667	7.333333333
48	1	6.416666667	5.44	4.84	4.96	5.08	4.652173913	5.043478261	6.52	7.16	7.52	7.88	6.56	5.28	5.52	5.36	5.32	5.68	5.36	5.4	6.2	7.48	8.25	7.916666667	6.333333333	5.708333333	6.133333333	6.666666667
50	1	2.9	3.894736842	4.076923077	2.947368421	4.28	6.28	6.208333333	6.25	6.92	7.24	6.68	6.16	5.68	5.64	5.8	5.64	5.8	5.833333333	5.708333333	5.28	4.47826087	4.285714286	4.285714286	4	3.95	3.9375	4
52	1	1.818181818	1.4			2.25	2.428571429	3.52173913	4.2	5.04	5.72	5.416666667	5.833333333	6.291666667	6.44	6.88	6.869565217	6.272727273	6.173913043	5.76	4.96	4.64	4.64	4.8	5.263157895	5.130434783	3.84	3.166666667	3.666666667
54	1	3.04	3.04	3.48	3.76	4.04	3.96	4.4	5	5.56	6	6.88	8.2	8.125	7.285714286	7.105263158	7.35	7.608695652	7.48	5.72	4.72	4.875	5.708333333	6.238095238	5.75	4.695652174	3.88	3.8125	5.25
55	1	3.92	4.28	4.08	4.043478261	4.608695652	4.96	5.92	6.84	6.4	5.4	5	4.16	3.4	3.88	4.76	4.913043478	4.214285714	4	4.411764706	4.047619048	3.842105263	3.631578947	3.125	4	4.789473684	5.272727273	5
56	1	3.25	3.125	3.72	3.92	3.72	4.8	5.84	6.333333333	6.619047619	6.56	6.52	6.84	6.84	5.8	4.8	4.72	5.72	6.76	6.88	6.52	6.083333333	6.125	6.44	6.72	6.72	6.769230769	6
57	1	7.692307692	7	3.846153846	4.64	5.68	5.48	4.52	4.72	5.68	6.76	8.96	9.76	9.48	8.76	7.52	6.52	5.44	4.72	4.68	4.96	5.125	5.25	4.916666667	5.25	5.52	5.52	6	6.555555556
58	1	3.76	3.8	3.96	3.24	3.96	5.48	6.2	6.4	6.6	7.04	6.68	5.84	5.68	6.32	6.8	6.826086957	6.782608696	7	6.6	6.16	6.166666667	5.958333333	5.68	5.76	5.583333333	5.208333333	5.176470588	5.8
59	1	5	3.913043478	2.875	3.56	4.8	5.68	5.96	6.64	6.92	6.44	4.92	4.12	4.48	4.12	2.68	2.28	2.8	3.24	3.8	3.92	4.04	4.56	4.32	3.64	2.88	2.368421053	2.428571429
60	1	5.260869565	6.24	5.44	4.76	5.72	5.08	5.2	6.88	8.6	6.64	4.84	5.64	6.625	6.333333333	5.72	5.56	5.28	5	4.6	4.36	4.347826087	4.782608696	5	4.6	4.28	4.04	4.263157895	4.428571429
61	1	5.36	5.68	7.2	8.32	8.6	8.88	8.125	6.5	5.32	5.2	5	4.44	3.92	3.56	3.84	4.08	4.84	5.36	5.25	5.363636364	5.909090909	5	4	4.08	4.166666667	3.95	3.692307692	3.4
62	1	4					4	4.357142857	4.68	4.32	3.913043478	4.695652174	5.4	5.32	5.791666667	6.25	6.48	6.791666667	6.208333333	6.64	6.92	5.92	5.12	5.08	5.92	6.608695652	6.230769231	6.666666667
63	1	3.782608696	3.76	4.875	6.291666667	5.76	4.48	3.6	3.56	4.12	5.84	5.84	6.64	6.36	6	6.44	6.96	7.08	7.92	8.92	7.16	6.64	8.48	9.6	8.52	6.96	7.08	7.047619048	6.666666667
66	1	7.266666667	6.708333333	5.4	5.04	6.04	5.68	5.44	5.24	5.76	6.2	6.28	6.04	6.04	6.48	6.44	5.88	5.64	6.416666667	7.375	6.72	5.2	4.12	3.52	3.47826087	4.043478261	4.125	4
69	1	4.045454545	3.88	3.88	4.2	4.04	3.84	4.84	6.25	8.083333333	8.24	7.12	6.88	6.791666667	6.391304348	6.333333333	6.333333333	6.4	6.68	7.2	7	6.260869565	5.727272727	6.333333333	7.8	8.4	8.526315789	8.714285714
70	1	3.260869565	1.652173913	1.64	1.913043478	3.1	3.818181818	3.32	3.04	2.96	4.08	5	5.8	6.68	6.52	6.6	7.56	8.12	8.56	7.08	4.28	3.4	3.68	3.458333333	3.875	4.24	4.12	4	3.8
71	1	2.8	3.761904762	4.36	4.04	2.96	2.92	3.8	4.64	5.08	6.52	7.64	6.56	5.36	5.25	5.173913043	5.75	6.416666667	6	5.8	6.24	6.72	6.2	6.08	6.541666667	5.958333333	5.166666667	4.47826087	5
72	1	3.16	4.32	4.96	4.36	3.04	3.44	4.333333333	4.666666667	4.92	6.44	8.08	7.24	5.56	5.4	5.64	5.28	4.260869565	4.608695652	5.92	5.875	5.294117647	4.785714286	4.882352941	5.157894737	5.272727273	5.416666667	5
78	1	2.7	3.44	4.68	4.96	5.12	4.84	5.04	5.6	5.68	6.2	6.24	5.47826087	5.7	5.75	5.85	6.476190476	6.681818182	6.85	6.590909091	5.88	4.28	3	3.52	3.875	3.75	3.84	4.153846154	5
79	1	5.142857143	3.2	2		6.545454545	6.086956522	4.666666667	3.083333333	2.92	3.12	4.28	5.4	5.16	6	7.12	6.8	5.416666667	4.25	4.76	5.6	5.92	6.6	7.12	7.791666667	7.380952381	6.4	4
80	1	6.125	3.56	2.916666667	3.238095238	3.227272727	3.411764706	3.4				7	6.307692308	6.44	7.4	7.88	7.24	6.28	6.72	7.72	8.12	7.64	6.72	6.68	6.4	6.28	6.04	5.681818182	5.8
83	1	4.954545455	4.68	4.4	3.88	4	4.72	5.12	5.52	5.666666667	5.541666667	4.88	4.48	5.52	6.08	6.04	6.24	6.24	5.56	5.363636364	5.842105263	5.85	5.347826087	5.24	5	4.72	4.76	5.285714286	6
85	1	2.304347826	2.12	2.56	2.64	2.92	4.791666667	6.791666667	7.56	7.68	6.75	3.888888889	3.315789474	4.15	5	6.166666667	6.043478261	5.954545455	6.409090909	7.136363636	7.304347826	7.47826087	7.043478261	6.227272727	5.375	4.647058824	3.954545455	4.083333333	4
86	1	2.88	2.68	2.84	3.166666667	3.333333333	2.76	2.84	2.92	2.48	2.24	3.48	5.28	4.6	4.72	5.84	6.2	7.04	7.12	6.84	6.12	5.36	4.96	4.84	3.8	3.32	3.458333333	3.416666667
87	1	4.6	3.72	3.2	3.875	4.666666667	3.96	2.92	3.64	4.826086957	5.714285714	5.9	4.826086957	5.28	5.72	5.36	5.68	6.48	6.4	5.28	5	5.68	7.2	7.16	6.869565217	6.47826087	5.434782609	5.090909091
88	1	6.047619048	6.28	6.8	6.92	7.32	7.52	6.72	5.84	5.32	4.96	4.64	4.76	5	5.4	6	5.84	4.96	4.68	5.08	5.36	6.2	6.533333333	6.666666667
99	1	3.333333333	2.291666667	2.52	3.083333333	4.291666667	5.56	6.16	6.36	7.28	7.36	7	7.954545455	7.92	7.736842105	6.263157895	5.44	5.52	5.36	5.52	6.44	6.315789474	6.294117647	6.238095238	6.347826087	6.5	6.214285714	6.25	6.111111111
108	1	6.5	5.52	6.32	8.04	9.04	9.08	7.2	6.32	7.36	7.545454545	7.15	6.736842105	6.9	7.25	6.7	6.5	6.157894737	5.65	5.045454545	4.619047619	4.842105263	5.277777778	5.55	5.9	6.3	6.818181818	6.928571429	5.25
112	1	3.92	5	5.72	5.72	5.2	4.6	5.4	5.92	5.68	5.56	5.8	5.68	5.96	6.4	6.56	7.52	7.4	5.64	4.47826087	3.391304348	3.04	3.56	4.25	5.285714286	5.863636364	5.44	5.05	4.875
114	1	4.5	6.363636364	5.9375	5.260869565	4.84	5.92	6.92	6.6	6.44	7.24	7.2	6.72	6.869565217	6.95	7	6.65	7.24	8.08	8.217391304	7.565217391	7.761904762	8.545454545	7.88	6.84	6.36	5.4	4.75	5.25
120	1	3.470588235	3.380952381	3.894736842	5.142857143	5.28	5.363636364	5.588235294	6.875	7.263157895	5.157894737	3.2	3.863636364	4.4	4.8	4.44	3.818181818	3.590909091	3.96	4.083333333	3.823529412	3.916666667	4.3125	4.368421053	4.526315789	4.842105263	5.3	5
136	1	4.764705882	3.833333333	7.666666667	7.666666667	8					3	7.230769231	7.44	8.4	8.64	9.36	10.32	9.04	7.6	7.214285714	8.5
138	1	3.08	2.24	2	1.48	2.68	4.04	3.96	3.6	4.32	5.8	6.56	6.32	6.68	6.4	6.64	8.32	9.454545455	9.409090909	8.12	6.84	7.04	5.8	4.96	5.32	5.16	4.76	4.666666667	5.25
148	1	3.043478261	2.818181818	3.5	3.214285714	3.761904762	4.761904762	4.96	4.92	4.96	4.92	5.08	5.956521739	6.736842105	7.1	7.36	7.72	7.833333333	7.708333333	7.88	8.04	8.16	8	7.72	7.083333333	6.708333333	7.04	7	7
151	1	2.48	2.04	2.32	2.04	2.56	3.6	3.4	3.68	4.12	4.44	5.8	7.12	7.68	7.6	6.92	5.84	5.76	5.833333333	5.291666667	5.12	4.909090909	4	3.956521739	4.48	4.84	4.84	4.928571429	5
163	1	5.32	5	4.72	4.64	4.84	5.04	5	5.32	5.88	6.72	7.64	8.04	7.947368421	6.789473684	6.166666667	6.24	6.523809524	6.476190476	6.96	7.28	7.52	7.92	8	7.72	7.28	6.48	6.578947368	7.714285714
172	1	5.6	5	3.68	3.32	3.96	5.2	7.04	8.44	9.08	9.56	10.16	9.64	9	10.56	11.84	11.8	11.36	9.56	7.4	8.04	9.92	9.92	8.96	7.76	6.48	5.8125	6.5
180	1	4.04	4.48	4.64	4.36	4.388888889	5.444444444	6.166666667	7.166666667	7.12	6.84	6.84	7.125	7.666666667	8.36	8.4	7.8	7.32	6.92	6.36	5.68	5.4	4.64	3.84	3.76	3.76	4	4.15	3.75
188	1	7.086956522	5	2.6	2.44	3	3.88	4.76	5.52	6.16	6.84	6.92	6.68	6.56	6.72	7.12	6.92	6.44	6.08	6.4	6.6	6.64	6.833333333	7.208333333	8.28	9.16	8.52	8	8
190	1	5.173913043	3.708333333	3.285714286	4	4.454545455	5.260869565	6.08	5.88	5.68	5.48	5.52	6.36	6.32	6.28	6.84	7.64	6.52	4.84	4.32	5	4.84	4.48	4.8	4.96	5.08	5.08	5.238095238	5.555555556
191	1	7.375					4.75	5.4375	6	6.28	6.4	6.76	7.96	9.92	10.75	9.875	8.36	9.04	10.08333333	10.3	9.555555556	8.85	8.473684211	7.894736842	7.0625	6.875	7.25	7.538461538	9
205	1	5.12	5.36	6.6	6.541666667	6.375	6.64	5.6	5.32	6.08	6.48	6.545454545	6.681818182	6.72	6.84	6.36	5.96	6.347826087	6.227272727	6.47826087	7.28	6.92	6.44	6.68	6.4	6.72	7.12	7.571428571	8.444444444
208	1	4.32	4.363636364	4.227272727	3.92	3.72	3.96	4.68	4.76	5.44	6.76	7.56	7.45	7.2	7.12	6.6	5.84	5.64	5.954545455	6.157894737	6.105263158	5.894736842	6.75	7.222222222	6	4.6	4.3125	5
215	1	4.28	4.64	5.458333333	6.142857143	6.5																9	9.058823529	9.64	9.32	7.16	5.4	5.066666667	4
218	1	3				5.5	5.5	5.84	6.32	6.04	6	6.56	6.8	5.28	4.68	4.8	4.75	5.958333333	6.12	5.4	4.48	4.8	5	4.64	5.4	6.4	6.541666667	6.083333333
236	1	3.086956522	3.56	4.12	4.56	4.791666667	5.208333333	5.6	4.72	4	3.8	4.08	5.16	5.76	6.16	6.2	6.04	6.44	7.2	7.72	8.08	7.52173913	6	4.28	2.56	2.04	2.12	2.25	2.5
238	1	4					5.666666667	5.166666667	5.894736842	6.48	5.84	6.68	8.12	7.96	7.28	7.043478261	7.086956522	7.72	8.16	7.4	5.05	4.16	3.84	3.76	3.52	3.2	2.72	2.444444444	2.5
241	1	4.16	2.458333333	1.857142857	2.476190476	4	4.291666667	3.541666667	3.2	4.6	5.4	5.48	6.08	5.8	6.2	6.44	6.08	5.733333333	7.333333333				5.5	6.208333333	6.36	5.76	5	4.352941176	4.4
244	1	5.36	6.48	5.72	5.08	4.96	4.76	5.88	6.8	6.44	6.72	7.68	8.04	8.583333333	8.125	7.36	7.2	6.36	5.16	4.8	4.72	5.12	5.68	5.6	5.28	5.68	6.2	6.357142857	5.5
253	1	4.454545455	3.56	2.92	3.32	3.708333333	4.458333333	4.76	4.16	4.64	5.12	5.76	6.24	6.2	6.625	7.277777778	6.777777778	6	5.72	6.2	7.16	6.416666667	4.291666667	3.56	3.68	3.72	3.8125	4.5
255	1	6.08	5	4.956521739	5.347826087	6.04	6.64	7.2	7	6	5.52	6.32	6.84	6.88	7.04	6.6	5.52	5.32	6.68	8.48	10.04	10.12	8.88	7.666666667	7.791666667	8.16	7.8	8.1875	9.25
260	1	4.555555556	4.136363636	5.47826087	5.739130435	4.913043478	4.565217391	5.56	6.96	7.36	7.48	7.24	8.4	9.28	8.36	7.4	7.4	6.88	6.52	5.92	5.68	5.92	5.92	5.52	4.96	4.48	4.48	4.25	3.916666667
1	1	6.571428571	3.333333333	3.333333333																		5	4.571428571	4.571428571		4.1	5.181818182	5.55	5
3	1	3.4	2.08	1.76	2	2.777777778	1.5	1.294117647	1.235294118	1.4														7	6.6	6
7	1	3.347826087	3.28	2.791666667	2.375	2.96	3.84	4.28	5.04	5.44	5.16	5.272727273	5.363636364	5.4	5.166666667	5.222222222	6.105263158	6.714285714	6.4375	7.35	7.44	7	7.2	6.882352941	5.8	7.666666667	7.666666667
12	1	3.125							3.666666667	3.5	3									8	7.428571429	6.64	5.28	4.375	4.347826087	5.260869565	5.4	4.727272727	4.5
17	1	3.56	2.52	2.291666667	2.416666667														9.75	8.375	7.96	7.04	6.44	5.64	5.08	4.68	4.2	4.75
19	1	3.56	3.56	4.08	4.8	4.833333333	4.782608696	4.043478261	3.32	2.68	2.44	2.84	3.16	3.64	3.72	3.64	5.08	5.28	4.08	3.826086957	3.260869565	2.6	2.76	3.263157895	3.714285714
23	1	5.5																				5.727272727	5.652173913	5.28	4.76	4.52	4.428571429	4.555555556
25	1	4.72	4.916666667	5.791666667	6.476190476	7.222222222														5.363636364	6.217391304	6.6	6.52	6	5.652173913	6.913043478	7.571428571	7
35	1	7.941176471	7.6					5.333333333	4.666666667	4.6	4.333333333	3.166666667											7.8	8.357142857	7.80952381	6.863636364	7.631578947	7.933333333	6.857142857
40	1	3.55	4	4.526315789	5.043478261	5.2	5.52	5.92	6	6.8	7.08	7.16	7.52	6.96	6.84	7.12	7.166666667	7.375	7.4	6.56	6.04	6.48	7.12	7.24	6.958333333	6.583333333	6	5.625
45	1	3	1.6																			7.875	8.35	8.48	7.92	7.304347826	6.6	6.352941176	6.857142857
47	1	5.952380952	6.904761905	6.84	6.47826087	5.47826087	4.72	4.88	5.68	5.72	5.96	6.12	5.64	5.04	5.44	6.64	6.08	5	4.8	4.291666667	4.625	5.64	5.84	5.8	5.56	5.04	4.8	4.333333333
64	1	4.571428571	4	3.5	3.2	3.64	4.28	4.92	5.8	6.88	8.04	8.32	7.64	6.947368421	6.857142857
65	1	4	3.928571429	4													3.5	3.8125	4	5.16	7.16	7.92	8.08	7.68	8.166666667	8.625	8.533333333	8.333333333
67	1	3.64	3.28	4.04	4	4.48	5.173913043	5.826086957	6.64	6.84	5.68	5.16	5.72	6.32	7.32	7.12	6.12	5.041666667	3.916666667	4.24	5.56	6.08	5.4	5.16	6.48	7.16	5.92	5.095238095	5.333333333
68	1	4.25	4.2			5.625	5.4	5.56	6.84	8.24	8.04	7.48	7.75	7.708333333	7.25	6.083333333	5.68	6.24	6.04	4.88	5.041666667	6.791666667	8.909090909	10.53846154	10.30769231	9.555555556	8.9	9.75
74	1	5.434782609	4.44	3.913043478	4.043478261	4.565217391	5.739130435	6.56	6.2	6.36	6.76	6.48	6.12	6.68	7.12	7.16	5.72	4.68	5.166666667	5.541666667	5.04	4.08	3.818181818	3.526315789	2.772727273	3.043478261	2.75	2.266666667	2.166666667
75	1	3.6875	3.578947368	4.111111111	4					5	5.5	5.56	5.04	4.52	4.12	3.56	3.08	3	3.791666667	4.32	4.2	3.88	3.36	3.266666667	3.666666667
77	1	6.9	6.92	6.64	6.2	5.72	5.52	6.04	6.56	7.2	7.48	7.791666667	7.681818182	6.894736842	6.111111111	6.4	6.058823529	5.210526316	5.111111111	5.166666667	4.789473684	3.904761905	3.826086957	3.875	3.347826087	2.95	2.666666667	2.833333333
84	1	4.19047619	3	3.32	4.48	4.24	3.76	4.24	4.6	5.56	6.08	5.72	5.28	4.5	3.958333333	3.84	3.608695652	4.045454545	4.47826087	4.6	4.36	4.24	4.32	4.36	4.68	5.08	4.68	4.85	5.75
89	1	5	3.608695652	3.086956522	2.44	3.16	4.52	5.44	5.64	6.4	6.6	5.92	6.12	6.84	7.208333333	7.173913043	7	6.32	6.333333333	6.904761905	7.238095238	7.28	6.8	6	5.6	6.44	7.681818182	8.4
90	1	2.84	2.48	2.56	5.28	7.4	7.16	7.08	6.56	6.24	7.08	7.8	6.52	6.16	4.88	3.48	4.24	4.96	6.04	6	4.12	2.68	2.96	3.24	2.56	2.625	2.285714286	1
98	1	2.833333333	2.227272727	2.1					6	6.230769231	5.68	5.28	5.954545455	6.409090909	6	6.434782609	6.761904762	6.555555556	7.5	6	6.583333333	7.28	7.266666667	6	7	7.538461538	7.333333333	7.111111111
102	2	4.625	3.35	3.555555556	3.777777778	3.666666667	4	4.6	5.125	4.578947368	4.35	4.095238095	3.5	3.571428571	3.55	3.5	4.272727273	4.684210526	4.8125	4.363636364	3	3.380952381	3.772727273	5.173913043	6.047619048	4.090909091	2.72	2.866666667	3.666666667
103	1	5.4	3.08	2.08	2.166666667	1.958333333	2.56	3.24	2.6	2.24	2.125	2.333333333	3.25	4.222222222	4.666666667	4.888888889	4.8	4.92	5.36	6.52	7.68	7.24	5.96	5.5	6.105263158	6.15	5.888888889	5.941176471	6.25
110	1	4.047619048	3.380952381	2.913043478	2.96	3.72	4.88	4.6	4.04	4.32	4.88	4.68	4.28	4.28	4.08	3.68	3.28	3.2	3.64	3.88	3.84	3.833333333	3.583333333	3.52	4.08	4	3.32	3	3.333333333
124	1	2.611111111	2.782608696	2.695652174	2.714285714	3.19047619	3.772727273	4.4										7.25	7.3125	7.24	6.47826087	5.444444444	5.210526316	5.272727273	5.25	5	5	4.5
160	1	5.2	4.956521739	5.043478261	4.88	5.2	6.24	6.55	5.25	4.75	4.136363636	3.5											6	5.888888889	5.32	4.04	2.84	2.615384615	2
199	1	5.333333333												5.75	6.8125	7.04	6.16	4.8	4.2	3.64	3.64	4.6	5.6	6.47826087	6.652173913	6.72	7.04	7.041666667	7.25
223	0	2.695652174	2.32	2.28	3.16	5.2	4.92	3.76	5.32	6.24	6	5.636363636	6.28	7	6.130434783	6.28	6.84	6.8	6.08	5.64	5.72	5.96	6.12	5.96	6.130434783	5.9	5.583333333	6
232	0	4.090909091	3.92	4.36	4.24	4.68	4.96	4.44	4.28	4.36	4.36	3.8	3.52	3.48	3.44	3.44	3.68	4.84	5.32	4.44	4.64	5.04	5.24	4.24	3.166666667	3.956521739	4.19047619	4.363636364
256	0	1.6	1.52	2.28	2.916666667	2.625	2.8	3.68	3.68	3.52	3.2	2.72	2.4	2.76	3.64	4.6	4.96	4.2	3.52	3.24	3.12	2.88	2.75	2.590909091	2.434782609	3.16	3.6	3.555555556	3.833333333
271	1	6.2	5.913043478	5.68	5.92	5.92	6.48	6.76	5.36	5.32	5.041666667	4.208333333	4.2	4.56	5.4	5.84	6.48	7.833333333	7.25	6.875	7.391304348	7.52173913	6.8	6.416666667	6.958333333	6.84	6.5625	6.75
299	0	3.16	3.090909091	3.3							7.5	6.571428571	5.72	4.76	4.52	5.68	7.16	7	6.375	6.909090909	7.318181818	7	6.727272727	6.052631579	6.2	6.7	6.842105263	5.888888889	5.444444444
312	0	4.8	4.04	4.12	4.5	4.318181818	4.44	4.375	4.347826087	4.52173913	5	5.56	5.44	5.64	5.68	5.12	5.4	5.92	6.133333333	6.333333333
315	0	4.894736842	5.5	5.636363636	5.68	5.2	5.4	7.08	7.28	5.96	5.8	6.48	6.28	5.88	5.6	5.08	5.68	6.52	6.36	5.416666667	5.416666667	5.48	5.32	5.28	5.333333333	4.708333333	4.461538462	4
317	0	5.8125	5.48	4.72	4.24	4.88	5.72	5.48	5.88	6.28	5.84	6.44	7.08	5.84	5.08	5.16	5.64	5.56	6.12	6.72	6.64	6.08	5.12	4.92	5	4.88	5.076923077	4
321	0	3.96	3.64	3.32	3.64	3.96	3.84	3.52	3.260869565	3.5	3.9	4.55	4.263157895	4	4.19047619	4.285714286	4.842105263	5.263157895	5.105263158	4.888888889	4.526315789	4.055555556	4.2	4.1	4.315789474	4.684210526	4.777777778
325	0	3.818181818					7.181818182	6.086956522	4.52	4.32	4.68	4.2	3.32	2.84	2.28	1.64	1.32	1.625	1.916666667	2.76	4.52	4.92	4.36	5.44	6.12	5.48	5.4	5.875	6.166666667
327	0	6.863636364	5.590909091	5.1	5.681818182	5.8	5.84	6.16	6.12	5.68	5.28	5.48	6.28	6.4	5.833333333	5.416666667	5.869565217	5.545454545	4.578947368	4.666666667	4.941176471	5.15	5.5	6.588235294	6.15	4.944444444	4.777777778	5	5.6
328	0	3.666666667	3.76	4.64	5.2	5.470588235	5.4	5	5.166666667	5.32	5.52	6.16	6.4	5.64	4.84	4.56	4.44	4.48	4.24	3.92	3.52	2.96	2.64	2.96	3.263157895	2.9375	2.944444444	3	3
331	0	3.333333333				5	5														2.142857143	2.578947368	2.72	2.64	3.08	3.16	2.5	1.25
332	0	2	1.8																3.714285714	4.210526316	4.44	4.72	4.76	4.84	4.68	4.08	3.681818182	3.611111111	4
336	0	4.857142857
352	0	5.333333333	3.7	3.6	3.4	2.3	1.875					4.285714286	4.684210526	4.92	4.24	4.32	5.2	5.44	6.36	5.44	4	3.64	4.36	5.16	4.56	4.76	5.642857143	4
355	0	5.571428571	3
358	0	2.6	3.24	4.84	5.4	5.6	5.48	4.24	2.76	2.64	3.24	3.652173913	3.913043478	3.666666667	3.4	4.52	5.36	5.16	5.2	5.24	5.92	5.84	5.36	5.48	5.2	5.12	5.44	4.823529412	3.4
359	0	3.652173913	3.88	3.96	3.96	4.2	3.6	3.44	3.458333333	3.583333333	3.68	4.36	4.72	4.36	4.76	5.2	4.88	3.956521739	3.869565217	4.8	5.4	5.652173913	5.6	5.052631579	4.928571429	5.5	5.842105263	6.454545455	7.5
363	0	4.6	4.363636364	4.272727273	4.64	4.523809524	5.857142857	7.041666667	6.25	5.88	6.25	5.652173913	5.681818182	6.347826087	6.954545455	6.95	6.8	6.3	5.631578947	5.7	6.35	6.157894737	5.777777778	5.944444444	5.571428571	4.416666667	4.08	4.461538462	5
368	0	2.6	2.52	3.086956522	4.434782609	4.833333333	5.166666667	6.458333333	5.76	4.2	4.2	4.28	4.68	4.92	5.12	5.48	5	4.36	4.12	3.44	3.88	4.76	4.2	2.96	3.72	4.36	3.75	3
372	0	4.4
384	0	5		2	2.533333333	3.04	3.96	4.173913043	4.217391304	5.04	5.88	6.92	6.48	5.64	5.48	5.84	6.44	6.32	6	5.52	5.48	5.56	4.88	4.64	5.32	5.68	6.4	6.454545455	5.9
386	0	3.954545455	3.409090909	3.952380952	3.875	2.8	2.36	2.4	2.8	2.4	3.25	3.75	3.4	4.48	4.44	3.96	3.708333333	3.208333333	3.4	3.36	2.75	3.347826087	4.47826087	5.64	6	5.4	5.769230769	3
389	0	3.238095238	3.304347826	3.434782609	3.04	2.32	2.48	3.4	3.56	3.16	3.28	3.64	2.64	2.24	3.32	4.5	4.090909091	2.95	3.222222222	3.647058824	3.142857143	3.461538462	3.461538462	2.555555556	1.666666667	1.384615385	1.65	2
403	0	4	3.12	3.24	3	3.391304348	3.608695652	3.304347826	3.24	3.47826087	3.782608696	4.6	4.88	4.32	5	5.4	5.52	5.8	6.2	6.04	5.76	5.6	5.428571429	5.380952381	4.96	4.88	4.72	4.571428571	5
408	0	3	4.227272727	4.16	3.684210526	4.611111111	5.52173913	6.24	6.36	5.92	6	5.72	5.48	5.36	4.727272727	4.4	5.25	6.136363636	5.869565217	5.823529412	6.105263158	5.375	4.16	3.56	3.44	3.04	3.24	4	5
410	0	3.545454545	3.44	4.84	5.92	5.36	5.32	5.96	5.68	5.48	5.04	4.76	5.64	4.68	3.92	4.64	5.44	6.8	7.086956522	6.095238095	5.869565217	5.56	5.4	5.4	5.833333333	6.318181818	5.8125	5.5
419	0	4.608695652	4.666666667	4.789473684	4.4							5.818181818	5.043478261	4.75	5.4	5.541666667	5.333333333	5.44	4.72	4.2	5	5.52	4.95	4.5	4.315789474	4.315789474	4.411764706	3.5	3.375
425	0	4.16	3.68	4.16	5.84	6.2	5.76	6.04	6.36	6	5.652173913	5.173913043	5.217391304	5.173913043	5	5.80952381	5.590909091	4.181818182	3.6	3.772727273	3.28	2.76	2.88	2.44	2.4	2.8	2.92	3	3.363636364
427	0	3.8
431	0	4.1875	3.571428571	4.263157895	4.222222222	2.888888889	3.277777778	3.833333333	4.117647059	5.666666667	5.608695652	4.590909091	4.173913043	4.92	5.590909091	5.590909091	5.4	5.36	5.32	5.44	5.68	5.24	5.2	5.48	5.84	5.2	4.375	3.75
436	0	1.68	1.56	1.52	1.72	1.72	1.44	1.44	1.08	0.48	0.88	1.739130435	1.8	2.157894737	2.380952381	2.15	2.166666667	2.05	2	2.05	1.947368421	1.888888889	1.526315789	1.421052632	1.736842105	2.166666667	2.461538462	2.6
442	0	3.428571429																										4.833333333	4.833333333
448	0	2.28	2.76	3.12	2.92	3	2.8	2.56	3.2	3.64	3.48	3.32	3.16	3	3.041666667	3.08	3.08	3.6	4.04	4.04	3.772727273	3.3	3.3	3.818181818	4.56	4.16	3.92	4.318181818	3.9
455	0	4.375	3															5.3	6.285714286	8.208333333	9.2	8.75	6.615384615	6.047619048	6.44	5.958333333	5.625	5.5625	5.25
457	0	2.92	1.952380952	1.714285714	2.48	3.2	3.6	3.736842105	3.875	4.952380952	5.16	4.782608696	4.956521739	5.8	6.52	6.44	6.12	5.48	5.16	4.96	4.56	4.16	3.76	3.52	2.72	2.36	2.08	1.714285714	1
472	0	2.9	2.76	3.04	3.08	3.04	3.318181818	3.863636364	4.48	5.16	5.44	4.36	3.72	4.4	4.76	3.84	3	3	2.72	2.32	2.16	1.72	1.52	2.48	3.12	3.2	3.4	3.692307692	2
