# Supplementary material for: Computational frameworks for automated detection and quantification of paroxysmal sympathetic hyperactivity among traumatic brain injury patients
Source: PLoS One. 2026 Mar 3;21(3):e0344088. doi: 10.1371/journal.pone.0344088 (PMC12956124; doi:10.1371/journal.pone.0344088)
Supplement: S2 File — De-identified patient-level data used to generate Fig 4B. (CSV) [file pone.0344088.s002.csv]

patient_id	PSH_status	day 1.0	day 1.5	day 2.0	day 2.5	day 3.0	day 3.5	day 4.0	day 4.5	day 5.0	day 5.5	day 6.0	day 6.5	day 7.0	day 7.5	day 8.0	day 8.5	day 9.0	day 9.5	day 10.0	day 10.5	day 11.0	day 11.5	day 12.0	day 12.5	day 13.0	day 13.5	day 14.0	day 14.5
92	0	0.063259956	0	0.067670197	0.135589533	0.077134986	0.010080535	0	0.018533963	0.021449255	0	0	0	0.021431766	0.02479602	0	0	0	0	0	0.025825513	0.069978105	0.053591928	0	0	0	0	0	0
93	0	0.067690161	0	0.042095862	0.079263919	0.059248805	0.034320323	0.026307185	0.026305165	0.0275162	0.009292352	0	0	0	0	0	0	0	0	0	0	0	0	0	0	0	0	0	0
96	0	0.033579193	0.087040526	0.096047346	0.039395116	0.02416579	0.021231973	0.023187104	0.01417152	0.032190606	0.047777508	0.014605505	0	0	0	0	0.085796368	0.441937497	0.364607058	0	0	0	0	0	0	0	0	0	0
100	0	0.27350923	0.294810388	0.126958078	0.033831597	0.303883542	0.79613071	1	1	0.887013258	0.661140148	0.283892966	0.352454169	0.603934987	0.30906993	0.049414916	0.029267954	0.357834731	0.390452639	0.06621071	0.108874424	0.198965869	0.271974965	0.339278901	0.298799838	0.204923604	0.176674721	0.232545328	0.300638034
109	0	0.018157808	0	0	0	0.013649544	0.013561307	0	0	0.030220713	0.153879974	0.176152453	0.075690402	0.018270311	0.017267409	0.054423059	0.130832312	0.128965831	0.066955742	0.041842527	0.069945277	0.110223272	0.083566749	0.031435185	0.073764594	0.095699	0.053893742	0.025539041	0.018102081
113	0	0.024105186	0.03947402	0.099370553	0.137094507	0.107282834	0.090035857	0.127962985	0.130732932	0.041790215	0	0.107681613	0.163791104	0.097184737	0.049024196	0.007758621	0.030923547	0.031463135	0	0	0	0	0	0.024800376	0.024870466	0.018469657	0.090257177	0.106255953	0.083139697
116	0	0.023377338	0	0.014375178	0.014420674	0	0.043889216	0.056653894	0.026593892	0.015097107	0.009544545	0.008926035	0.012512418	0.012271219	0.008253703	0.073768011	0.115072971	0.088137107	0.200374707	0.47598578	0.421608064	0.128306001	0.02995481	0.017612941	0.049283511	0.032395127	0	0	0
121	0	0.055871003	0.10008676	0.113310219	0.053333971	0.102595797	0.084298286	0.048144966	0.058661477	0.036983725	0.040475082	0.039178057	0.018116027	0.027039069	0.036210388	0.014718737	0.01158689	0.078122228	0.151760082	0.091995342	0.104103325	0.291520163	0.19757812	0.398300885	0.796765421	0.740858878	0.630198559	0.493238862	0.418756544
126	0	0.099761618	0	0.082728216	0.021786641	0.080552088	0.09669566	0.027167915	0.011910305	0.00596928	0.005698666	0	0	0.007089709	0.007218067	0	0	0	0	0	0	0	0	0	0	0	0	0	0
130	0	0.170779736	0.173192249	0.038669591	0.021905935	0.047488308	0.026815965	0	0.019680111	0.033378115	0.087225761	0.128045905	0.123080235	0.154477022	0.174155476	0.230812039	0.259462373	0.216434687	0.142741397	0.061748196	0.013963732	0.055906411	0.149325745	0.11726801	0.054543769	0.046617704	0.207870247	0.24315741	0.134160955
133	0	0.055855316	0.007507138	0.007688236	0	0	0	0	0	0	0.005925515	0.086904791	0.096213603	0	0	0	0.105961675	0.120558786	0	0.012010024	0.026627659	0.078163086	0.120412436	0.079914758	0.034341468	0	0.045855829	0.117546217	0.143280404
135	0	0.213349258	0		0	0	0.012536477	0.021084854	0.008032328	0.045458902	0.090997237	0.174228135	0.234967241	0.212198922	0.234068919	0.248116229	0.201317872	0.170437863	0.138242954	0.049624343	0.028685916	0.028360365	0	0.019414073	0.035813875	0.079072271	0.073879874	0.073862706	0.122546494
140	0	0.020648564	0	0	0	0	0	0.022343789	0.020425394	0	0.023359643	0.143057088	0.122792449	0	0.03565969	0.051565428	0.015858461	0	0	0	0	0	0	0	0.018684628	0.018669514	0	0	0
143	0	0.297668906	0.113854267	0.031856909	0.017608518	0	0	0	0	0	0.027437642	0.026813662	0	0	0	0.167708799	0.126818834	0	0	0	0	0	0	0	0	0	0	0	0
152	0	0	0.196026377	0.561003486	0.878975654	0.547879195	0.083171179	0.028073339	0.010176964	0.029231853	0.091026887	0.60813754	0.705007562	0.720511772	0.67096734	0.16785224	0.232502397	0.69986703	0.95038228	0.998764629	0.896126931	0.89723065	0.650721146	0.498183886	0.356363282	0.055751134	0.032856679	0	0
154	0	0.139314003	0.490322382	0.365877412	0.025287205	0.183779062	0.206268081	0.10148854	0.08847231	0								0	0	0.018025289	0.070330563	0.053879099	0.020102584	0.018320123	0	0	0	0	0
155	0	0	0.010269037	0.010300584	0	0	0.019028735	0.13278358	0.133472697	0.035913397	0.022382538	0	0	0.022073113	0.090306442	0.079234689	0.021790238	0.040839057	0.033282807	0.010736048	0	0	0	0	0	0	0	0	0
158	0	0.032859423	0.029573051	0	0.038036486	0.036775963	0.054469274	0.055320974	0.018632944	0.018614469	0	0				0.045606415	0.059948737	0.061047336	0.050311385	0.031413956	0.048383376	0.096422074	0.186909345	0	0.006757213	0.042510982	0.134020619	0.125293083	0
159	0	0.28545655	0.00958714	0	0.057883511	0.061652454	0.021215196	0.118397626	0.140341836	0.134559895	0.179723502	0.250476493	0.200464163	0.195492888	0.286393911	0.332575054	0.430087228	0.373725273	0.287683539	0.39938012	0.254417609	0.129041292	0.202498378	0.097216693	0.181155238	0.337957075	0.268243438	0.363861146	0.635782748
161	0	0.03850767	0	0	0	0	0	0	0	0	0	0	0	0	0	0	0.010769728	0.156184975	0.183648	0.134772264	0.095599542	0.179086229	0.442611407	0.431353619	0.573420506	0.88173648	0.50318408	0	0
166	0	0	0	0.0189523	0.019127445	0	0	0.032799274	0.026515152	0	0	0	0	0	0	0	0	0	0.011705179	0.011705179	0	0.009367794	0.009463722	0	0	0	0	0.033400552	0.066762417
171	0	0.090878032	0.063239627	0.029964889	0.051781907	0.052867019	0	0.090426275	0.099098869	0.030029491	0.127018072	0.127778366	0.077002139	0.060152039	0	0.018909181	0.047902213	0.03241435	0	0	0	0	0	0	0	0	0	0	0
173	0	0	0	0	0.015281488	0.014645072	0.006499671	0.006252049	0	0.07830191	0.087799591	0.012360475	0.02972443	0.042982245	0.025352654	0.040152766	0.085082308	0.11881673	0.057425214	0.016290757	0	0	0	0.014335992	0.0146981	0	0	0	0
174	0	0.027651178	0.059179814	0.085382221	0.022865748	0.006448022	0.072829132	0.076064734	0.008337105	0	0.021673705	0.021664101	0	0	0.098779134	0.141845324	0.04126974	0	0	0.007262242	0.036515572	0.039735099	0	0	0.089621343	0.425528027	0.331463662	0.031446541	0.01647194
175	0	0.109816585	0.096050637	0.059303377	0.025900986	0.077984604	0.230995493	0.402806065	0.244012614	0.070774618	0.058897214	0.074785233	0.165994733	0.317834514	0.316344628	0.129648932	0	0.369177461	0.475338311	0.14968577	0.122486027	0.130096901	0.272558903	0.228490042	0.008793333	0	0	0	0
176	0	0.060133112	0.031768918	0.008212971	0	0	0	0	0	0	0	0	0.017004655	0.016987966	0	0	0.229044628	0.735431482	0.775638352	0.443815873	0.195770104	0.02740697	0	0.134950502	0.210566428	0.117055114	0.383404295	0.563309216	0.458772654
178	0	0.063448138	0.040260999	0.016326637	0.009621305	0.011102887	0	0.029999178	0.092116631	0.102882454	0.061625313	0.090270436	0.071796837	0	0.116101695	0.24809924	0.220885215	0.19002849	0.201375164	0.199428279	0.14722647	0.161929572	0.195200223	0.264549974	0.295929403	0.276983409	0.34503398	0.182532751	0.160927618
182	0	0.433391069	0.431816527	0.05056899	0.015522876	0.053314247	0.082181818	0.083743728	0.095182752	0.05111829	0.023207314	0.036699831	0.022710726	0.008784559	0.009465881	0.017147579	0	0.140360312	0.297994522	0.272457966	0.455271106	0.609149572	0.423231811	0.20842814	0.088431423	0.243360371	0.394412604	0.341719419	0.305996925
183	0	0.101323877	0.134666965	0	0	0	0	0	0	0	0	0	0	0	0	0	0	0	0	0.054663231	0.33495293	0.45173135	0.186135447	0.090368995	0.076875491	0.020957913	0.152523195	0.23544855	0.128306065
184	0	0.020373098				0.131863186	0.11080069	0.176349835	0.28564444	0.305907026	0.147050555	0.006495181	0.069872894	0.283832645	0.405871963	0.318653389	0.207576975	0.102112945	0.072002181	0.412271912	0.722271179	0.410445805	0.072677376	0	0	0	0	0.009094073	0.018179289
189	0	0.058483565	0.330115367	0.399382398	0.447248864	0.378847336	0.078239609	0.207528662	0.298733367	0.221400197	0.203732212	0.151981442	0.128902245	0.460257695	0.698863636	0.749556529	0.653798541	0.383506324	0.342957282	0.287283734	0.439987741	0.682248477	0.620264685	0.383104761	0.151361841	0.356918576	0.413336543	0.138042678	0.079429573
192	0	0	0	0	0.010503931	0.036240424	0.027852074	0.01212637	0.174188385	0.160440316	0.053792156	0.058958812	0	0	0	0	0	0	0	0	0	0	0	0	0	0	0	0	0
200	0	0	0	0.09666443	0.096736289	0	0	0.015506476	0.030560928	0.013545798	0	0	0.014592916	0.014568085	0	0	0	0	0	0.031225471	0.032865183	0	0	0	0	0	0	0	0
203	0	0.296691025	0.174379632	0	0	0	0.021397258	0.021772224	0	0.018471751	0.065464494	0.11231378	0.070564433	0	0.012812783	0.012826317	0	0.153010616	0.2914473	0.264533351	0.283160364	0.362453532	0.367210404	0.17226875	0.134726225	0.234890626	0.218011811	0.272930428	0.328387803
207	0	0.068993428	0					0	0	0	0.110761325	0.243350848	0.22460847	0.294583362	0.341537534	0.536381617	0.601533297	0.457975008	0.464451565	0.347057461	0.380950174	0.304796262	0.109497942	0.217261697	0.255305805	0.093187319	0.108061453	0.225646571	0
210	0	0.151167041	0	0	0	0	0.035403853	0.14893305	0.19197778	0.103261808	0.617820933	0.785146648	0.356619692	0.03736124	0.034736895	0.054733076	0.117635707	0.482439973	0.514139654	0.196778322	0.099733155	0.067264366	0.012358987	0	0.034123	0.028876792	0	0	0
212	0	0.138115969	0	0	0	0	0	0	0.01208435	0.011444596	0	0.095555911	0.262067351	0.205090663	0.097104506	0.087350817	0.080026302	0.058514931	0.013305009	0.069268973	0.190508873	0.180050102	0.06986365	0	0	0.034848988	0.034151278	0.078145752	0.190158465
213	0	0.041724382	0	0	0	0	0	0	0	0.010763889	0.027316881	0.044725371	0.031482031	0.006276635	0	0	0	0	0	0	0	0	0	0.041626331	0.02642669	0	0	0	0
214	0	0	0.018543152	0.057031802	0.147357508	0.240386419	0.178157013	0.107892084	0.218700811	0.419681654	0.492798402	0.438562579	0.343487151	0.133910711	0.102399284	0.100935317	0	0	0	0	0	0	0	0	0	0.027666274	0.027825456	0	0
217	0	0.035076685	0.036559833	0.057283077	0.020690485	0	0	0.038197587	0.071175192	0.05477163	0.174562669	0.425721765	0.307972213	0.069676301	0.097990239	0.132809766	0.105470996	0.060837676	0.115529882	0.098068598	0.011242915	0	0	0	0	0.013734207	0.023604851	0.021902902	0.023826111
220	0	0.034541403	0.010783147	0.010915137	0.084540265	0.132295626	0.046218082	0	0	0	0	0.006754862	0.017744986	0.02519279	0.022161907	0.007997033	0	0	0.030580046	0.037126281	0.045335516	0.038721944	0	0.006140226	0.00616193	0.011088662	0.011040936	0	0
224	0	0.02296023	0			0	0	0	0.121231711	0.231332042	0.530048137	0.529572501	0.620944095	0.864940897	0.413919414	0.1984837	0.483645736	0.439206589	0.169516606	0.055814717	0	0.12149011	0.168231258	0.033777732	0	0	0	0	0
225	0	0	0	0	0	0	0	0	0	0	0	0	0	0.045823407	0.047757604	0	0.010886794	0.010815515	0	0.046199029	0.087409388	0.049276524	0	0.005682488	0.005804991	0	0	0	0
231	0	0.112641541	0	0	0.006783729	0.018782383	0.017112166	0.041343846	0.040617001	0.046901281	0.065285853	0.038454906	0	0.048032179	0.059700029	0	0								0.306768405	0.254768691	0.082818995	0	0
237	0	0.095269211	0	0.009983267	0.043656816	0.036546208	0.035533585	0.035120998	0.037579988	0.03825881	0	0	0	0	0	0	0	0.064862343	0.068766491	0	0	0.14556962	0.144631059	0	0	0.118401487	0.196749282	0.127147158	0.07943067
239	0	0.118433886	0.10995611	0.097857007	0.032925115	0.161697018	0.130427764	0	0.014699365	0.020915001	0.006629149	0	0	0	0	0	0	0	0	0.022417314	0.029675896	0	0	0	0	0	0	0	0
246	0	0	0.022007515	0.051986413	0.041621705	0.025873466	0.048976236	0.035556482	0	0.040992407	0.037012672	0.01288632	0.013369581	0.011823437	0.012826777	0	0	0	0.012526758	0.012271845	0	0.036882019	0.038166302	0	0.076682058	0.145984207	0.067001412	0	0
249	0	0.13015247	0.023842574	0.0211763	0.030027397	0.031515988	0.013612565	0.014129297	0.100314257	0.103537353	0.229366165	0.320404187	0.069739559	0.034824001	0.053784506	0.084034027	0.055947439	0	0.025100839	0.148398203	0.155901343	0.052284468	0.050070108	0.063926596	0.044732107	0.094573832	0.074799184	0.037209559	0.085894255
250	0	0.026002015	0	0.038782649	0.083971605	0.15008376	0.200081455	0.079604818	0.008167973	0.008195947	0.042262143	0.332601873	0.358046456	0.105143882	0.178156613	0.339120615	0.202987844	0.059692234	0.059101431	0	0	0.014630492	0.014801307	0	0	0	0	0	0
257	0	0.016584871	0	0	0	0.015089364	0.01506472	0	0	0	0	0	0.02915618	0.035481414	0.01189807	0.005764299	0	0	0	0	0	0	0	0	0	0	0	0	0
261	0	0.645957312	0.519929943	0.775882649	0.961033564	0.82354801	0.823542431	1	0.989106447	0.989116667	0.97186161	0.971953979	1	0.632761087	0.18505434	0.256052756	0.564284123	0.704882368	0.718391672	0.802026423	0.73272	0.447870118	0.262394818	0.284372944	0.23473156	0.094220356	0	0	0
263	0	0				0	0	0	0.046770361	0.625925143	0.880900887	0.408757277	0	0.255816144	0.355793704	0.275968859	0.160395303	0	0	0	0	0	0	0.156338095	0.104237018	0.381127155	0.805334339	0.918716377	0.973397255
265	0	0	0	0	0	0	0	0	0.071977441	0.271508802	0.429431645	0.273896271	0.06122449	0.014644147	0	0.068306457	0.068228438	0.209249202	0.294279467	0.13942227	0.054387809	0	0	0	0	0	0	0.143817863	0.288937887
267	0	0.131362013	0.07032449	0	0	0	0	0	0.074725895	0.074738204	0	0.007598459	0.015116404	0.018548197	0.018017164	0.005894002	0.018124897	0.031213275	0.367380215	0.768591948	0.618555	0.287122394	0.085325877	0.009842332	0.009829651	0.056091615	0.055321813	0.026422184	0.05265902
268	0	0.128487841	0.209255109	0.202877733	0.063843626	0.101902899	0.103577727	0.045926936	0.015545424	0	0	0	0	0.025240356	0.03982846	0.04032721	0.025756784	0.040552384	0.043199596	0.021187081	0.031942223	0.068053939	0.064667953	0.009887173	0.012273441	0.012396099	0.008646167	0.023124985	0.028428094
270	0	0.075623407	0	0.022165018	0.070038497	0.062193438	0.114007215	0.109270658	0.014581662	0	0	0.010173341	0.010234532	0.007995458	0.007985447	0	0	0	0	0.014302317	0.01444173	0	0	0	0	0	0	0	0
276	0	0.366535292		0.370115453	0.146439151	0.260852504	0.211082782	0.029951159	0.124701339	0.239435954	0.253880031	0.493560358	0.873525321	0.940908067	0.790953253	0.495310958	0.405861601	0.285328952	0.131151974	0.303299492	0.205390836	0.142735266	0.238317645	0.258601665	0.167102934	0.041246497	0.032355963	0.381681792	0.789051052
277	0	0	0	0	0.058086385	0.069912124	0.160377628	0.131829039	0	0	0.019464087	0.03303069	0.019442398	0.005893577	0	0.013448292	0.020343772	0.02635425	0.039648718	0.026285005	0.005871595	0	0	0	0.01410688	0.029100909	0.044409411	0.029331845	0
282	0	0	0	0.051182492	0.442174562	0.523909838	0.270958394	0.145540809	0.305346081	0.444169817	0.177866206	0.064468138	0	0	0.164596	0.228936718	0.055655135	0	0.053742802	0.07249401	0.01143435	0	0	0	0	0.012688177	0.015023758	0.028732584	0.100743746
285	0	0.310025897	0.009970788	0	0	0.013562478	0.423151109	0.833643978	0.895772868	0.773835502	0.28704392	0.009341212	0.027870085	0.019770889	0.327238619	0.320706753	0.008613845	0	0.004800673	0.185296723	0.173805983	0.257062551	0.253809972	0.065477044	0.143555694	0.275714763	0.197371548	0	0
298	0	0.195175775	0.322471779	0.259531091	0.021655953	0.030405619	0.143008169	0.167244293	0.068590892	0.019471851	0.080986972	0.097998555	0.084039808	0.108309595	0.095971028	0.108799049	0.090720159	0.017781716	0	0.055822107	0.217444584	0.310363234	0.5085719	0.716788363	0.384287436	0.218028995	0.295161425	0.175782651	0.12053426
316	0	0.02122729	0.259397686	0.267101287	0.144956859	0.129578574	0.062970949	0.052692665	0.147772826	0.388881766	0.247890647	0.010903701	0.058223692	0.14568474	0.187225845	0.15125	0.115950082	0.119061964	0.233442731	0.495654843	0.463738556	0.21334136	0.094120207	0.061963705	0.026279492	0	0.01659028	0.016487557	0
344	0	0.084573259	0	0	0	0	0	0	0	0	0	0.008382024	0.009796101	0.017119279	0.015196779	0	0	0	0	0.231795654	0.784254136	1	1	1	0.878033389	0.453369081	0.075143293	0.018823652	0
345	0	0.893293834	0.451594186	0	0	0	0	0.013499029	0.013163052	0	0	0	0	0	0.260484332	0.741955869	0.551828363	0.070390136	0	0	0	0	0	0.045998808	0.330577374	0.331594371	0	0	0
360	0	0.083859666	0.047085697	0	0	0	0	0	0	0	0.017857143	0.049328831	0.115947905	0.057546719	0.045077595	0.043692857	0	0	0	0	0	0	0	0	0	0	0	0	0
376	0	0	0	0	0	0	0	0	0	0	0	0	0	0	0	0	0	0	0	0	0	0	0	0	0	0	0.007611937	0.008534464	0
391	0	0.080991551	0	0	0	0.013089005	0.01568965	0	0	0	0	0	0	0	0	0	0.010017569	0.014356392	0	0	0.032712314	0.09804863	0.069265433	0.045181657	0.022453403	0.050058643	0.121029039	0.125067269	0.109601406
398	0	0.184224768	0.098535703	0.157695872	0.138984009	0.386512758	0.426966997	0.03567753	0.096084188	0.667095416	0.974970246	1	0.912773615	0.50760685	0.499499065	0.789368137	0.524792239	0.128124068	0.06914877	0.339147411	0.328234585	0.06527537	0.019817978	0.018648959	0.019765571	0.020715048	0	0.013379235	0.031698953
404	0	0	0	0	0	0	0	0	0	0	0	0	0	0	0	0	0.035167553	0.04364239	0	0	0.136835528	0.132022537	0	0	0	0	0	0	0
418	0	0.160549409		0	0	0	0	0	0	0	0	0	0.122209056	0.503159397	0.372346441	0.016555742	0.023194857	0.006008044	0.069859128	0.111895233	0.178627293	0.144138448	0.016637806	0.006417463	0.010245273	0.010257622	0	0	0
426	0	0.016046664	0.065784995	0.067101446	0.01588747	0.124452276	0.225170935	0.195558856	0.170032694	0.183092251	0.085486242	0.007157914	0.020319201	0.013295211	0.182882452	0.494095727	0.416964179	0.108101787	0	0	0	0	0	0.006332784	0.006428975	0.005703512	0.032269314	0.026659843	0
458	0	0.038573419	0	0.10160925	0.106443365	0.013601627	0.032237614	0.025139599	0.009530325	0.187650906	0.31168862	0.248458725	0.237219406	0.458385212	0.398381935	0.148043415	0.071119825	0.203556759	0.2492477	0.057128132	0	0	0	0	0	0	0	0	0
464	0	0.020387951	0	0	0	0	0	0	0	0	0	0	0	0	0	0	0	0.019661147	0.021489885	0	0	0	0	0	0	0	0	0	0
471	0	0.017787388	0.033135267	0.035382533	0.044578127	0.322892342	0.309060603	0.142753007	0.041071386	0.019091147	0.027360821	0.027437064	0	0.012121845	0.07387753	0.092936079	0.034830918	0.125933676	0.162293465	0.038119256	0.047008655	0.382194855	0.835158227	1	1	1	1	0.966408018	0.948635555
476	0	0.140505555	0.103559716	0.03852526	0	0	0	0	0	0	0	0.018089861	0.018093266	0.048973628	0.049378609	0	0	0	0	0	0	0	0	0.098962867	0.160241875	0.083001863	0.052232265	0.046150331	0.044270651
477	0	0.022740062	0	0	0	0	0	0	0	0	0	0	0	0.016576042	0.037364603	0.015440868	0	0	0	0	0	0	0	0	0	0	0	0	0
478	0	0	0	0	0	0	0.029168511	0.029176668	0	0	0	0	0	0	0	0.011705526	0.011574183	0	0.229607466	0.227073108	0.021574873	0.021686297	0.008443335	0.016174352	0.007721738	0.010919081	0.129122155	0.256574252	0.269130228
2	1	0.038304651	0.017384461	0	0.041493872	0.04160762	0.075224533	0.168120447	0.308333913	0.273034697	0.100904795	0.074539324	0.090167384	0.090145077	0.078375099	0.115076136	0.068789839	0.069314298	0.077366277	0	0.052269601	0.05915262	0.023793386	0.033442498	0.030914901	0.014909677	0.031255199	0.032324672	0
4	1	0	0	0	0.090066671	0.108948934	0.080834787	0.314040266	0.686899563	0.544071925	0.086608079	0	0	0.025031004	0.043062201	0.117707097	0.125367125	0.074383658	0.109897292	0.062646273	0	0.017867489	0.018622739	0.053549587	0.064482872	0.020811149	0.015443747	0.022914205	0.030505331
6	1	0	0	0	0	0	0.032362234	0.114059892	0.130958191	0.183585616	0.240719569	0.28337963	0.271840149	0.275103484	0.530755508	0.624985514	0.419952393	0.235069703	0.479455283	0.4967777	0.379152971	0.372030523	0.51441424	0.44146365	0.232843199	0.200863123	0.011463951	0.011343784	0
8	1	0.060076621	0.051946469	0.01270503	0	0	0.010308001	0.010143373	0	0	0.015765353	0.015711042	0	0.022617958	0.046631031	0.037591687	0.031076492	0.033615538	0.044628651	0.054999376	0.051291039	0.121106583	0.1289999	0.03947058	0.007860975	0	0.00887691	0.035395852	0.050549552
9	1	0.054391293	0	0	0	0.115331695	0.173169843	0.123396628	0.368733834	0.431724999	0.467239661	0.661724383	0.759875107	0.706519642	0.541810528	0.258087824	0.093082815	0.084353472	0.057457965	0.085072387	0.13413883	0.114204373	0.088681504	0.065583634	0.035567261	0.081143475	0.097018944	0.133666489	0.167530392
10	1	0.02015412	0.027822741	0.112962062	0.18590569	0.425660964	0.836156841	0.845548415	0.462528798	0.119560481	0	0	0	0	0	0	0	0	0	0	0	0	0	0	0	0	0	0	0
11	1	0.048120454	0.035596637	0.129291755	0.283160337	0.166164857	0.011737379	0	0	0	0.035040876	0.061282026	0.046695774	0.016775987	0	0	0	0.009159591	0.007772388	0	0.009557076	0.009607413	0	0	0	0	0	0.013323035	0.027285309
14	1	0.398781452	0.12541806	0	0.014720659	0.014510338	0.011826999	0.013550289	0.019310831	0.246076033	0.200485064	0	0	0	0	0.053450898	0.100028751	0.207540369	0.376195925	0.632016632	0.924678191	0.918334855	0.42364903	0	0.023708222	0.023412265	0.105769004	0.106640699	0
15	1	0.281269599	0.218542392	0	0	0	0	0	0	0	0	0	0	0	0.007988515	0.007988515	0.05724537	0.111458333	0.065782582	0.010028824	0	0.222425145	0.443274328	0.358517599	0.147921173	0.014742545	0	0	0
18	1	0.123986495	0.131979331	0.233291842	0.284158697	0.324174912	0.354702953	0.196710542	0.076019415	0.085279473	0.09896936	0.13170743	0.114412799	0.13640527	0.141023234	0.096138637	0.071727505	0.0331172	0.007202937	0.020576132	0.144179957	0.320669206	0.281231828	0.081598843	0	0.006430227	0.096474167	0.341144714	0.52496925
20	1	0.671605416	0.268324154	0.13390882	0.182465899	0.318691512	0.405955477	0.240258648	0.096454139	0.181824509	0.155126004	0.075302334	0.134103235	0.179844847	0.110275451	0.040058622	0.009037894	0	0.033959171	0.05722039	0.085526161	0.077108547	0.044358212	0.110102843	0.104308692	0.084679212	0.066427442	0	0
21	1	0.012760242	0.072489517	0.150606118	0.0764492	0.005717593	0.018034929	0.012173954	0.009103333	0.009104388	0	0.025712365	0.048633133	0.022962963	0.043657407	0.064540025	0.103314968	0.140796348	0.224078693	0.315953271	0.16986085	0.018884241	0.017548859	0.037039994	0.017069218	0	0	0	0
22	1	1	1	0.882165392	0.629607558	0.634683602	0.420912281	0	0	0	0.008397613	0.042190305	0.033925648	0	0	0.008847508	0.020544259	0.021171952	0.026626171	0.021401037	0	0	0	0	0	0	0.010077483	0.012148301	0
24	1	0.253889122	0.09051446	0.061447991	0.220444408	0.299281538	0.207024295	0.111474585	0.337340558	0.615205853	0.765342858	0.629315961	0.423739272	0.440904139	0.382183051	0.260505581	0.32688184	0.326703891	0.217185712	0.096920101	0	0	0	0	0	0	0	0	0
26	1	0.151594747	0	0.068923328	0.120615113	0.04485925	0.314238767	0.390742167	0.318833476	0.2785243	0.220086573	0.167152328	0.291318865	0.388412017	0.403902859	0.331909566	0.27461061	0.369615048	0.512555289	0.466664207	0.178017292	0.155996267	0.123706775	0.119484003	0.319585705	0.458794136	0.496419226	0.192662277	0
27	1	0	0.008418311	0.008102241	0.007488208	0.116286853	0.209619895	0.101922471	0.009060609	0	0	0	0	0	0	0	0	0	0	0	0	0	0	0	0	0	0	0	0
30	1	0.047369433	0	0	0.010960359	0.010701237	0	0	0	0	0	0	0	0.078384108	0.083618755	0.01949738	0	0	0	0.015368924	0.204505165	0.667171132	0.565384615	0.093952534	0	0	0	0	0
31	1	0.04131328	0	0	0.047590452	0.083255299	0.119661017	0.207900774	0.306327935	0.230438317	0.122604472	0.117384796	0.128328584	0.149791956	0.408784792	0.511994051	0.309673839	0.201601623	0.134846096	0.224396708	0.276525807	0.182544904	0.08295289	0.024203779	0.008416119	0.008185145	0	0	0
33	1	0.080950213	0	0	0.012162595	0.013079894	0	0.009119052	0.092684518	0.088667468	0.035949693	0.055555556	0.046341278	0.038428534	0.110504469	0.368234796	0.337980128	0.156324202	0.130913297	0.059091787	0.011007863	0	0	0	0	0	0	0.125661325	0.255998741
37	1	0.043914306	0	0	0.035338576	0.227463215	0.332165481	0.035887314	0.126964395	0.126121298	0.111093004	0.110765517	0	0	0.028504872	0.028437914	0	0	0	0	0	0	0.011719205	0.011699035	0	0	0	0	0
38	1	0	0	0	0	0.060216005	0.166161723	0.214736466	0.126205195	0.024443352	0	0.028939862	0.204851436	0.139796702	0.208093572	0.241397565	0.186381362	0.176484279	0.019685223	0.014993605	0.029608224	0.028677107	0.014485157	0.016208632	0.016082959	0	0.148539172	0.284440766	0.270827437
39	1	0.038736128	0.019802319	0	0	0.2674724	0.767294723	0.941041866	0.520624847	0.585919923	1	0.760774212	0.521746236	0.591538603	0.674788246	0.775669249	0.764989695	0.751812389	0.774872086	0.622062877	0.49258487	0.404715311	0.263021196	0.078388313	0.085682909	0.095842326	0.010871918	0	0
43	1	0.28535903	0.334999477	0.245000629	0	0	0	0.088396112	0.088717432	0.056210155	0.067691081	0.012579585	0.08011276	0.100485529	0.053691753	0.045833457	0.012947765	0.086285343	0.114203142	0.165886648	0.203970977	0.12880709	0.078903111	0.025364315	0.225590994	0.201974612	0.085003818	0.107141999	0.055336728
44	1	1	0.560609251	0.093671231	0	0	0	0	0	0	0	0	0	0	0	0	0	0.039251861	0.024057395	0	0	0	0.02332696	0.22154294	0.335713656	0.297615132	0.102843315	0	0
46	1	0.390974331	0.433479967	0.792536509	1	0.814596576	0.739511788	0.492368624	0.132658743	0.34248966	0.622927464	0.852352352	0.557656054	0	0.562236734	0.804349366	0.843891723	0.619693492	0.481201263	0.380947958	0.019663312	0	0.42431358	0.714156122	0.289117463	0	0.079370621	0.178915298	0.199562017
48	1	0.794970676	0.455067429	0.167693704	0.205527133	0.168877057	0.13341691	0.215630885	0.690075082	1	1	0.956295231	0.568877191	0.190051483	0.207261688	0.133314609	0	0.036813688	0.053547932	0.044464985	0.058770344	0.137399315	0.196681591	0.079896193	0	0	0.005505447	0.005701116	0
50	1	0.041972263	0.008726291	0.158911059	0.196280098	0.14857102	0.233564798	0.193029846	0.090084114	0.136992739	0.057057198	0	0	0	0	0	0	0	0	0	0	0	0	0	0	0	0	0	0
52	1	0.08075362	0			0.19172317	0.039588664	0.051441643	0.060558489	0.041070748	0.026176283	0	0	0.046888122	0.064607135	0.235266103	0.268517197	0.125830284	0.255900737	0.361729552	0.390255975	0.257268577	0.06656042	0.019529047	0.170426772	0.186512093	0.017761159	0	0
54	1	0.022320973	0	0	0.044489767	0.058152848	0.029411765	0.057577983	0.150369542	0.35007014	0.324967567	0.387807183	0.51337368	0.712084309	0.994663373	0.955443413	0.85971988	0.692828179	0.374728748	0.173328934	0.221821525	0.198620489	0.177331075	0.160110014	0.047406322	0.016712503	0.033507975	0.064471976	0.095894344
55	1	0.014287882	0	0	0.013474441	0.081541571	0.094266278	0.081612819	0.166750473	0.121030657	0	0	0	0	0	0	0	0	0	0	0	0	0.030657262	0.135391726	0.142276969	0.252966791	0.323720908	0.119511005	0
56	1	0.025833584	0.02258901	0.069248967	0.093162293	0.082263176	0.129743626	0.170638495	0.188479248	0.210862321	0.228679614	0.327398546	0.341508337	0.175248705	0.085753574	0.139936436	0.167569469	0.185060184	0.161275788	0.088547177	0.081652671	0.068767237	0.079348464	0.07871099	0.156066195	0.207823035	0.118500575	0.075710521	0.079945029
57	1	0.404582127	1	0.119212614	0.341673731	0.637899833	0.589428396	0.337123893	0.262645342	0.297679981	0.467943977	0.589810645	0.37852808	0.236757091	0.27302809	0.158021535	0.007441816	0	0.005865785	0.005854202	0	0	0.08643138	0.085867328	0	0.034697195	0.057043291	0.180468823	0.316509478
58	1	0.006633379	0	0	0	0	0	0	0	0	0	0.011277555	0.019883886	0.015840812	0.007315775	0	0	0.080529417	0.08029664	0	0	0	0	0	0	0	0	0	0
59	1	0.21551959	0.073440387	0	0	0	0	0	0	0	0	0	0	0	0	0	0	0	0	0	0	0	0	0	0	0	0	0	0
60	1	0.027627837	0	0.009037298	0.008685838	0	0.01179794	0.01176053	0.009097059	0.028399372	0.037413136	0.018150006	0	0.019880981	0.035890237	0.014268672	0	0	0	0	0	0.017172086	0.046511022	0.026435541	0	0	0.014392211	0.014389166	0
61	1	0.074713816	0.037125839	0	0	0.042638096	0.042002192	0	0	0	0	0	0	0	0	0	0	0	0	0	0	0	0.014637848	0.014151167	0.022963396	0.023564986	0.013649706	0.019659302	0.012477133
62	1	0	0				0	0.108321377	0.358165303	0.286683489	0.014349587	0.045873707	0.064264364	0.073428394	0.107743655	0.121322271	0.239387464	0.296113757	0.223495426	0.268575796	0.379508736	0.261396895	0.0836462	0.083238814	0.094537037	0.05676917	0	0	0
63	1	0.300246285	0.310752079	0.303692504	0.261998098	0.300885377	0.264971483	0.030333143	0.018226699	0.034401749	0.135853363	0.140361602	0.26722745	0.268479104	0.186262145	0.230682591	0.227806327	0.198835275	0.0498542	0.0117953	0	0.106026402	0.469282696	0.528724747	0.162657696	0	0	0.062168911	0.124806746
66	1	0.752772305	0.626175954	0.168149089	0.032381263	0.042888077	0.022430328	0	0.019479041	0.021258473	0	0	0.024804231	0.027803309	0	0	0	0	0	0	0	0	0	0	0	0	0	0	0
69	1	0.284479251	0.327265844	0.353071911	0.4231923	0.625545954	0.695564833	0.499134186	0.615376991	0.947357703	0.84517719	0.375574859	0.215597862	0.196628079	0	0	0.014903932	0.024948025	0.010501527	0.277432841	0.459086386	0.32084721	0.251081266	0.498683365	0.739795752	0.883074464	0.964721613	0.476454393	0
70	1	0.053941163	0	0.014296926	0.016051795	0	0	0	0	0	0.021796209	0.032106102	0.020476155	0.009717218	0	0.240461586	0.729635989	0.510075188	0.189689476	0.168072705	0	0	0	0	0	0	0.023112954	0.036435	0.024651995
71	1	0.043672309	0.018848934	0.500012144	0.611884542	0.147685679	0.02770886	0.064978766	0.069370999	0.081522873	0.133825715	0.18014158	0.170185316	0.146165181	0.219896927	0.230598451	0.267819445	0.363952824	0.303532673	0.329098877	0.425274011	0.280644484	0.125502965	0.233247572	0.210010121	0.056921432	0.034648451	0.061917987	0.108004259
72	1	0	0.15640063	0.373467733	0.281340495	0.062695998	0	0.074550582	0.287741546	0.387218483	0.322008622	0.512211574	0.401211133	0.020343012	0.227970107	0.553589593	0.472080125	0.04501463	0	0	0.045805023	0.045180723	0	0	0	0	0	0	0
78	1	0.040070887	0.112159304	0.12006669	0.153192836	0.21673692	0.184801998	0.216299969	0.181654676	0.094477711	0.171830388	0.354186628	0.305244316	0.334860572	0.253282597	0.16052076	0.565925718	0.62319866	0.429817376	0.457131238	0.230743597	0	0	0	0	0	0	0	0
79	1	0	0	0		0.160294569	0.128193988	0.051894685	0	0	0	0.007355715	0.007372052	0	0	0.024600847	0.101137953	0.082221931	0	0	0	0	0	0.017014897	0.294746429	0.433444339	0.192843855	0.04710303	0.029068924
80	1	0.084256385	0	0.026312132	0.026385469	0.061027837	0.074946619	0.041545838	0.132048955	0.149218971	0.124358393	0.139194492	0.173190374	0.134107659	0.073819563	0.044210429	0.026554449	0.081970528	0.110531751	0.062764621	0.082765336	0.095270302	0.087256939	0.16514342	0.153204194	0.129793716	0.144935257	0.139740423	0.160668054
83	1	0.01637193	0.012813616	0	0	0	0.008086126	0.015935877	0.017496477	0.010441625	0	0.008026531	0.025758948	0.017708975	0	0	0.008306307	0.008318534	0.012451195	0.012444381	0	0.006068161	0.006106798	0	0.015811846	0.015834776	0	0	0
85	1	0.073312484	0.006387315	0.043742998	0.036520253	0	0.162478665	0.326870991	0.3825054	0.431519117	0.267313663	0.04665195	0	0	0	0	0.355254221	0.726313507	0.768666635	0.645306859	0.662273597	0.750759509	0.513523819	0.174646884	0	0	0	0.067757444	0.125485759
86	1	0	0	0	0	0	0	0	0	0	0	0	0.096121536	0.111346895	0.045453444	0.032627824	0.066203188	0.07758768	0.106982037	0.257391973	0.207313576	0.061495292	0.022347956	0.006809934	0.013398902	0.034814868	0.021134698	0	0
87	1	0.037347932	0.029547619	0	0	0	0.032977739	0.038389205	0.019919852	0.029656832	0.030082069	0.05841502	0.038921133	0	0	0	0.045925107	0.294607927	0.27283872	0.031968619	0	0	0	0	0	0	0	0	0
88	1	0	0	0.009237109	0.099598121	0.090128028	0	0	0	0	0	0	0	0	0	0	0	0	0	0	0.048236073	0.152338402	0.146316369	0.042522751	0	0	0	0	0
99	1	0.070899183	0.042119101	0	0.016272227	0.068327546	0.106335317	0.099360837	0.07922376	0.137991084	0.117232543	0.106765713	0.280027584	0.284312814	0.100347421	0	0.009441	0.05703626	0.047342906	0.111095642	0.187662171	0.227671884	0.350712236	0.366866101	0.408865051	0.350362684	0.409339736	0.433325576	0.292125911
108	1	0.301891368	0.291830058	0.248032407	0.664328704	0.652302188	0.576975809	0.425047482	0.005765624	0.108540452	0.380646566	0.522830448	0.631824602	0.850188095	0.939954776	0.808736559	0.656333959	0.561262486	0.205865254	0	0	0	0	0	0.34246984	0.51620737	0.644880524	0.544483049	0.236018912
112	1	0	0	0	0.014636327	0.014799657	0.014380531	0.014240808	0	0	0	0.013526076	0.021598322	0.014878585	0.034418801	0.056670104	0.159605475	0.23973688	0.105254311	0	0	0.009579922	0.00959907	0.008301077	0.022978886	0.078063025	0.107851309	0.057121643	0.01718794
114	1	0.013936026	0.060318544	0.051045557	0	0.036709038	0.081025332	0.124079184	0.079670127	0	0	0	0	0	0.060755024	0.146677406	0.211098452	0.290226225	0.444085127	0.354337009	0.392674794	0.59870358	0.476914519	0.376197435	0.165325479	0	0	0	0
120	1	0.042062471	0.025575706	0.052465023	0.052148618	0	0.423291309	0.743051576	0.587350803	0.375807431	0.136493626	0.015273542	0.015008546	0.010540703	0.010540703	0.011513788	0.011738865	0.007534904	0.007390412	0	0.087116749	0.116627536	0.023338432	0	0.025522847	0.058221451	0.031242976	0.01664035	0.032133978
136	1	0.197085569	0	0	0.370827889	0.224523553	0	0	0	0	0	0	0.014994009	0.581890055	1	1	0.90750493	0.414958256	0.009409305	0.049298283	0.592973436
138	1	0.082884403	0.076169225	0.064898569	0.018857228	0.020289576	0	0.01157386	0.064749075	0.06003595	0.007299703	0.237691565	0.2653762	0.025273002	0.016963213	0.189736904	0.170951989	0	0.027676851	0.049275534	0.069362645	0.130910709	0.132904734	0.048474472	0	0.070049433	0.067375192	0.025082156	0.049749304
148	1	0.050124256	0	0	0.030319548	0.047892513	0.084045924	0.28024683	0.371679941	0.519314724	0.733934575	0.845076265	0.953974895	0.964981986	0.983203733	1	1	1	0.973554212	0.935376305	0.95799445	1	0.970273367	0.734443323	0.370896927	0.276962043	0.279229136	0.18131257	0.161719008
151	1	0.052961573	0	0	0	0.024509004	0.073288578	0.063347178	0.02610102	0.041544582	0.080682792	0.169236485	0.362250742	0.700105202	0.705428705	0.559375	0.55760109	0.599191615	0.453685799	0.131244987	0.030433746	0.013437553	0.013353792	0	0	0	0	0	0
163	1	0.362984014	0.662316594	0.841654466	0.600832197	0.42015716	0.375252686	0.270238574	0.187854692	0	0	0.109105903	0.196432655	0.111597849	0.48907368	0.348719363	0	0.211573651	0.546140307	0.546636787	0.314091188	0.216447932	0.534666443	0.702444782	0.661850524	0.512833601	0.305010132	0.407728048	0.613175676
172	1	0.116834081	0.028333847	0.021867275	0	0	0.157874508	0.42378665	0.556360233	0.567529401	0.797813195	0.817319951	0.345567096	0.201904585	0.420749481	0.282726772	0.115655484	0.374001486	0.4312465	0.199172322	0.153069886	0.382750686	0.233830031	0	0	0	0	0	0
180	1	0.02275143	0	0	0	0	0.03497221	0.071075085	0.165356436	0.127575737	0.013389646	0.007403345	0.040995171	0.052151239	0.046375402	0.050270613	0.022618349	0	0	0	0	0	0	0	0	0	0	0	0
188	1	0.019771587	0	0	0	0	0	0	0	0	0.218026196	0.493048452	0.696026152	0.578933945	0.325743861	0.219662409	0.171252577	0.119877764	0.004887749	0	0	0	0	0	0.057902573	0.105918714	0.047965689	0	0
190	1	0.03762173	0.01140738	0	0.019418506	0.026577503	0.064846599	0.066105322	0.025423927	0.033825798	0.051997988	0.033186758	0.072728418	0.037763826	0.051752174	0.086574684	0.044608889	0	0	0	0.014740955	0.021508151	0.00783089	0	0	0	0	0	0
191	1	0.259411197	0.026697278	0	0	0	0	0.036432844	0.061581939	0.030756945	0.118720401	0.14446208	0.292302341	0.486165638	0.590131057	0.608888052	0.506810936	0.56004385	0.578206962	0.532412121	0.777592183	0.643294609	0.334453275	0.221606712	0.183048001	0.102486954	0.048770134	0.037973732	0.049086636
205	1	0.071600888	0.055204332	0.248741508	0.224773513	0.036981549	0.069999524	0.051758555	0.088672011	0.108154706	0.074957411	0.049684295	0	0	0	0	0.051460198	0.24878517	0.404644081	0.198408359	0.233382479	0.151494985	0.018347305	0.096793822	0.129994189	0.088664344	0.037033597	0.020883235	0.041882375
208	1	0.008875453	0	0	0.007279471	0.007270538	0.035640262	0.035670855	0.00753142	0.030947593	0.16357248	0.302297291	0.391331837	0.342283157	0.214421341	0.101826736	0.027345243	0.014685249	0.054495913	0.061385757	0.092758359	0.098880727	0.045737569	0.139350854	0.085804676	0	0	0	0
215	1	0.371778132	0.09656875	0	0	0	0.036939008	0.146912408	0.199692271	0.243174769	0.183596303	0.076288011	0.103654143	0.053380254	0.006550066	0.008041061	0.074836765	0.11187866	0.265687445	0.275047348	0.220431358	0.165391434	0.049617436	0.023031428	0	0	0	0	0
218	1	0.019277823	0.028379601	0.028314884	0.141640364	0.418723107	0.330087865	0.124310112	0.274143013	0.210554396	0.011918037	0	0	0	0	0	0.033194812	0.033214052	0.04894552	0.048994507	0.028747529	0.02877095	0.015855303	0.029983472	0.045568317	0.063497984	0.082480922	0.059438049	0.018155713
236	1	0.055813953	0	0	0	0	0	0	0	0	0	0	0	0	0.040707188	0.043359973	0.011688471	0.011292048	0.076434166	0.342721331	0.596766471	0.490186315	0.183684362	0.076945853	0	0	0	0	0
238	1	1			0.052677873	0.024488869	0	0	0.69519251	0.998854977	1	1	1	1	1	1	1	1	1	0.673591874	0.056619934	0	0	0	0	0	0	0	0
241	1	0	0	0	0	0	0	0	0	0.017433906	0.011662582	0	0	0	0.01163344	0.012296319	0	0	0				0	0.0186036	0.01719457	0	0	0	0
244	1	0.087737261	0.101798981	0.035737748	0	0	0.015654119	0.493231699	1	0.860583891	0.693395231	0.451317208	0.434964814	0.756527311	0.472013708	0.18666562	0.516441292	0.375455179	0	0.026195211	0.024288577	0	0	0	0.006730008	0.041286889	0.066083047	0.031186202	0
253	1	0.143619943	0.006537479	0	0	0	0	0.012868053	0.022445474	0.160313218	0.191271071	0.046541378	0.006085522	0	0	0	0.030755155	0.030555167	0	0	0	0	0	0	0	0	0	0	0
255	1	0.050194513	0.111338648	0.078268604	0.024200286	0.013936436	0.197625748	0.345547266	0.185092067	0.059689308	0.139401261	0.135003835	0.011357884	0.03055882	0.03007798	0.01045847	0	0.014958172	0.061265698	0.093708133	0.282209042	0.356130652	0.133000048	0.027015333	0.052941793	0.044008076	0.027028352	0.071386285	0.116270967
260	1	0.05382095	0.01754386	0	0	0.00661706	0.006593463	0.139369987	0.139649188	0.224598676	0.47217248	0.492926841	0.4449993	0.624669312	0.51315473	0.092281797	0.447052076	0.70638198	0.281885506	0.36630655	0.37899688	0.459251702	0.631974627	0.341213757	0.17888027	0.047178582	0.023243629	0	0
1	1	0.141763492	0	0	0	0	0	0	0	0	0	0	0	0	0	0	0	0	0	0.100225382	0.354019937	0.486399361	0.287445273	0.019042515	0.017603783	0.015589553	0.047752045	0.046288754	0
3	1	0.13550524	0.000407273	0	0.009586793	0.009678891	0	0	0	0	0.014418077	0.014232385	0	0.102529551	0.279427765	0.179027778	0	0	0	0	0	0	0.006611148	0.006886553	0	0	0	0	0
7	1	0.023995637	0	0	0	0	0	0	0.029981668	0.029947615	0	0	0	0.016408662	0.041802839	0.033139506	0.112820513	0.243612747	0.205875537	0.325412797	0.328973913	0.146498736	0.100592702	0.034899295	0	0.019284802	0.226399776	0.397248392	0.358368969
12	1	0.060544856	0.391028801	0.764899649	0.894613357	0.911566467	0.77550752	0.563282746	0.928807813	0.666658558	0.186705792	0.044763429	0.082811713	0.233660725	0.552924859	0.570040717	0.530246577	0.424471911	0.160473175	0.191702293	0.52821439	0.817287194	0.489824248	0.259206525	0.330080726	0.262365766	0.272213774	0.212020195	0.153332051
17	1	0.006965982	0.006654126	0	0	0	0	0	0.030728139	0.030234871	0.027749877	0.027651057	0.095727131	0.113674302	0.042419191	0.041894916	0.033213275	0.024746281	0.162194747	0.441255042	0.409067642	0.244419397	0.168181159	0.096687855	0.174514639	0.182880219	0.04620566	0.03167896	0.042476497
19	1	0.039671916	0.029538682	0	0.015315713	0.015940104	0.015340517	0.027743166	0.036245202	0.025315536	0	0.008177929	0.00830214	0	0.009360521	0.081194489	0.285757421	0.267137594	0.0508017	0.07570603	0.115765618	0.052610602	0.012582146	0.00738842	0.020976027
23	1	0.05872533	0.018023634	0	0	0.028229754	0.052492696	0.041040026	0.036219238	0.024671338	0	0.012476559	0.037124616	0.020896728	0.014650129	0.01442831	0	0.0096893	0.104255049	0.104357605	0	0	0	0.01431454	0.052135009	0.100896394	0.072152778	0.009421078	0
25	1	0.057608571	0	0	0.065911755	0.119195504	0.129791297	0.173469685	0.096151182	0	0.088667808	0.1675236	0.189724378	0.103751116	0.032748441	0.033486614	0.019816945	0.019289976	0.124320671	0.349139776	0.400705816	0.496716725	0.504291527	0.336192368	0.327794132	0.696587997	0.642168132	0.358144502	0.354234452
35	1	0.076847545	0					0	0.175383268	0.175704369	0.109796249	0											0.397349398	0.803983629	0.561601948	0.27386947	0.508200158	0.59883404	0.426829858
40	1	0.025033961	0.07904328	0.176715067	0.167731163	0.111636289	0.248453134	0.287636131	0.267289128	0.263169676	0.165380416	0.151232943	0.233256351	0.599372348	0.907518458	1	0.866124053	0.836270389	0.915793504	0.793911483	0.661551054	0.681595891	0.58377864	0.341219322	0.218333614	0.427629797	0.496362347	0.640620226	0.917132982
45	1	0	0																	0	0	0.010683943	0.017970756	0.006419777	0.008842288	0.008725296	0	0	0
47	1	0.235328376	0.803550813	0.562339747	0.131943201	0.140997352	0.143059735	0.164373724	0.230178594	0.23744479	0.144869133	0.098712083	0.061156174	0.02158052	0.035533864	0.080043419	0.072718508	0.038548353	0.01853184	0	0.026597597	0.045492142	0.022220574	0	0	0	0	0	0
64	1	0.056767069	0.043685844	0.028569431	0.064924479	0.085687705	0.119647869	0.154551887	0.199439252	0.279173959	0.499965015	0.78658196	0.950997257	0.802867469	0.672415434	0.655179704	0.307975863	0.043396526	0.044329989	0.056178818	0.023193744	0.008406305	0.071627429	0.061252292	0.07103586	0.116109073	0.055581137	0.123152431	0.230478076
65	1	0.385165637	0.034955125	0													0	0.019992366	0.024449026	0.029337804	0.058631455	0.167393425	0.401324946	0.407788953	0.201558502	0.666344294	0.622450108	0.234542411	0.035889622
67	1	0	0	0	0	0	0	0	0	0	0	0.171705014	0.36575371	0.683370031	0.98959492	0.749506173	0.279864578	0.06034969	0	0	0	0	0	0	0	0.036452514	0.034792268	0	0
68	1	0.198219356	0.047749322	0.022933031	0	0	0.054068241	0.126832587	0.212715517	0.24856851	0.151251054	0.042928543	0.283096156	0.696860551	0.780526453	0.626565348	0.581857546	0.579153126	0.594053037	0.621452759	0.473185699	0.397622507	0.461108657	0.653243613	0.680626348	0.634396986	0.551113716	0.501182541	0.555010661
74	1	0.024978784	0	0	0	0.010560452	0.00991671	0.059794579	0.091043946	0.066041459	0.232564621	0.367644329	0.251847033	0.314610702	0.403601271	0.413925001	0.353384484	0	0.07848294	0.211208908	0.12135424	0	0.019208596	0.028002533	0.024653878	0.048881789	0.023810157	0	0
75	1	0	0	0.014131532	0.010646388	0	0	0.013406757	0.013419853	0	0.009193132	0.015529969	0.028768619	0.021615103	0	0	0	0	0	0.006834716	0.029028815	0.022022568	0	0	0
77	1	0.304395936	0.133506819	0.104409233	0.213135127	0.250682749	0.254160528	0.153496674	0.265395503	0.366128186	0.59342956	0.939793732	0.937316971	0.603146725	0.142173853	0.107853534	0.215466146	0.222222222	0.116894574	0.5	0.070885306	0.004407153	0.167756611	0.205397439	0.040294324	0.060198656	0.119321353	0.044383458	0
84	1	0.02148989	0	0	0	0	0	0.007093854	0.007095841	0	0.014373765	0.014341683	0	0.01315187	0.01318743	0	0	0.007777987	0.007765032	0.007962639	0.00822182	0.04657873	0.061698547	0.037082067	0.166791198	0.15892853	0.079649945	0.079336478	0.027572149
89	1	0.040926304	0.007984535	0.01414405	0.07093327	0.089083948	0.025398756	0.036686944	0.037143196	0	0.005750619	0.00576558	0	0	0.004399586	0.0564465	0.068999507	0.033943357	0.166317129	0.198334506	0.149569821	0.155657695	0.085953532	0.030283034	0.03554835	0.057239963	0.297472819	0.353087975	0.151658097
90	1	0.014290205	0.02906712	0.049806044	0.054182554	0.06032674	0.056681536	0.01509937	0.007341867	0.028382191	0.020961096	0	0.014678264	0.014079166	0.016014361	0.015773311	0.066883872	0.10494031	0.11830129	0.080491842	0	0	0	0	0	0	0	0	0
98	1	0.058278314	0	0.16673053	0.167162889	0	0	0.274282706	0.772399899	1	0.819937102	0.496409835	0.506754359	0.389456351	0.220846428	0.653603952	1	0.993359066	0.993510753	0.76280303	0.649338588	0.845648148	0.950411654	0.802032627	0.391384426	0.599815866	0.800793577	0.546336257	0.482760219
102	2	0	0	0	0	0	0	0	0	0	0	0	0	0	0	0	0	0	0	0	0	0	0	0.218241429	0.660042705	0.486607904	0.090688051	0.031543842	0.027806099
103	1	0.151514415	0.094294936	0.007344055	0.067166535	0.059392008	0.00656168	0.00649426	0	0	0.034429974	0.03613229	0.017482957	0.047314758	0.032962639	0.024072642	0.085932378	0.114521151	0.11991903	0.406026162	0.709167121	0.627950165	0.268432506	0.240662994	0.230741305	0.470192056	0.79097257	0.809378619	1
110	1	0.014404158	0.025599129	0.025622793	0.02896058	0.150777804	0.146910204	0.025272432	0.057556464	0.111523818	0.203922205	0.242835846	0.133223802	0.090906969	0.102711472	0.054175445	0	0	0.041080981	0.203503177	0.331286299	0.235665597	0.200005069	0.328436741	0.451562684	0.477886978	0.24849537	0.044605449	0.038377853
124	1	0.041118367	0	0	0	0	0	0									0	0.259081836	0.152026236	0.006514355	0.060227724	0.063567929	0.094588827	0.134558858	0.075482598	0.025575645	0.007858346	0.032238933	0.048657407
160	1	0.104606461	0.024078641	0	0.08320557	0.143447399	0.101172161	0.091298042	0.089279594	0.064719416	0.042023982	0.021716457	0	0	0	0	0	0	0.019216158	0.019238083	0.081390621	0.081159616	0	0	0	0.027696422	0.027027867	0	0
199	1	0.558484709	0.419924874	0	0	0.165162936	0.165527662	0	0.007888448	0.016186633	0.022636608	0.014321468	0	0.019464664	0.030869363	0.259165006	0.247205029	0	0.300882285	0.301252993	0	0.183170956	0.205197756	0.235027152	0.20123904	0	0.03362007	0.055672878	0.044063704
223	0	0.016075388	0.012819916	0	0	0	0	0	0	0	0	0	0.008181261	0.176281505	0.347411345	0.297401505	0.386179645	0.332641887	0.07128584	0	0	0.075805093	0.16212623	0.086235335	0	0	0	0	0
232	0	0.023162711	0	0	0	0	0	0	0	0	0	0	0	0.017595945	0.016880861	0	0	0	0	0	0	0	0	0	0	0	0	0.125449787	0.248553308
256	0	0.016311043	0	0	0.022871208	0.02379682	0	0.007389806	0.007322816	0	0	0	0	0.014029915	0.014139187	0	0	0	0	0	0	0	0	0	0	0	0	0	0
271	1	0.411633466	0.4273692	0.153842537	0.026492703	0.058443376	0.12428187	0.13599065	0.077743866	0.130261701	0.140518735	0.035151296	0.083759877	0.129332607	0.179987667	0.264639369	0.186559703	0.165425658	0.24064479	0.171908197	0.103561264	0.174879088	0.114142738	0.2186815	0.380643293	0.281894889	0.304649566	0.197006869	0
299	0	0.011491258	0.010923953	0	0	0	0	0	0.01744503	0.016658817	0.022327757	0.041372926	0.019217356	0.023897828	0.260543732	0.335865279	0.256933744	0.258076813	0.108921851	0.014954389	0.056300553	0.099157823	0.041090218	0	0.012815506	0.012792086	0.036186535	0.03583477	0
312	0	0.431831011	0.114267533	0	0.020304275	0.02185282	0	0	0.037162366	0.038270068	0	0	0	0	0	0	0.021267123	0.046457694	0	0	0.079609213	0.114404322	0.044989668	0	0	0	0	0	0
315	0	0.031268731	0	0	0	0.008927728	0.075831216	0.112184119	0.025876011	0	0	0	0	0	0	0	0	0	0	0.038987359	0.077619996	0.03169929	0	0	0	0	0.009379509	0.009283725	0
317	0	0.024066679	0.006589584	0	0	0.006874395	0.006917043	0	0	0	0.001593279	0.018011356	0.016554702	0	0	0.012222038	0.012310267	0	0.007598112	0.008286948	0.000575316	0	0	0	0	0	0	0	0
321	0	0.117373512	0.010357749	0.008214876	0.012154832	0.013199818	0.017395298	0.018551967	0	0.020782475	0.318451134	0.287505752	0.012750398	0.268799418	0.395628815	0.184576735	0.15268791	0.123016063	0	0.075872534	0.083946274	0	0	0	0	0	0	0	0
325	0	0.016701795	0				0.220060227	0.097950767	0	0	0	0.046692065	0.04662275	0	0	0	0	0.016351597	0.016004552	0	0.006976202	0.006921296	0	0	0	0	0.004885004	0.185075954	0.358596916
327	0	0.071544763	0.049449397	0.01038127	0.054639742	0.077719679	0.040024907	0.015481129	0.010980128	0.011149873	0	0	0	0	0	0	0	0	0	0	0.009300892	0.008582673	0	0	0	0.009802758	0.009790906	0	0
328	0	0.025338964	0.0079848	0.029097736	0.033857089	0.0125458	0.045655648	0.045658821	0	0	0	0	0	0	0	0	0	0	0	0	0	0	0	0	0	0	0	0	0
331	0	0.18072542	0.075772928	0.12831581	0.109933934	0.015506497	0	0	0.014903316	0.153636542	0.129198144	0.112568384	0.199814171	0.217172795	0.154235989	0.102214735	0.198160832	0.116875205	0.011999249	0.026354845	0.031970637	0.082124334	0.087252979	0.022546704	0	0.05975919	0.182875606	0.128284465	0.01430245
332	0	0.023899063	0															0	0	0	0.02485177	0.064582123	0.120826266	0.080925926	0	0	0	0	0
336	0	0.022892689	0	0	0	0	0	0	0	0	0	0	0	0	0	0	0	0	0	0	0	0	0	0	0	0	0	0	0
352	0	0.09095924	0.061410923	0.00979894	0	0	0	0	0	0	0	0.00569	0.023055698	0.031955678	0.01449376	0.007156433	0.007498939	0.014213151	0.013862166	0	0	0	0	0.017056744	0.018015317	0	0	0	0
355	0	0	0
358	0	0	0	0	0	0	0	0	0	0	0	0	0	0	0	0	0	0	0	0	0	0	0	0	0	0	0.014153461	0.014686409	0
359	0	0.228716061	0.249210602	0.106510716	0.071455068	0.057778293	0.061160062	0.109628127	0.084394418	0.060801345	0.085961414	0.162660795	0.255043361	0.136442622	0.046263675	0.077527465	0.031243486	0.014846608	0.029129443	0.089384164	0.124070686	0.070748267	0.073364965	0.073382113	0.141591639	0.139204974	0.035965702	0.035881579	0.028614561
363	0	0	0.005992673	0.006075962	0	0.109109514	0.588204092	0.536919402	0.067951771	0.007916645	0	0	0.045188098	0.046508431	0.009591731	0.011010648	0.057665188	0.054301374	0.036717428	0.036856408	0.16140873	0.183589928	0.015548179	0.221682496	0.421268058	0.17860733	0	0	0
368	0	0	0	0.015685515	0.028211085	0.025947093	0.015033421	0.182029588	0.181088797	0	0	0	0	0	0	0.025342649	0.047876559	0.037243182	0.042063511	0.02803384	0	0	0.012165851	0.012175019	0.020919909	0.11293693	0.092243886	0	0
372	0	0.086909119
384	0	0		0	0	0	0	0	0	0	0	0	0	0	0	0	0	0	0	0	0	0	0	0	0	0	0.14165003	0.141722408	0
386	0	0.031622646	0	0	0	0	0	0	0	0	0.045582536	0.045718842	0	0.070355968	0.069794356	0	0.007275642	0.006532149	0.006934103	0.006967338	0	0	0.011287468	0.037388326	0.026554857	0.029558388	0.029574383	0	0
389	0	0.215617632	0.208390699	0.153867901	0.198143497	0.287524995	0.380201848	0.577926135	0.61330746	0.482650641	0.375404335	0.346921968	0.339338264	0.305386449	0.290189079	0.216997042	0.21568025	0.326362098	0.449559878	0.621713172	0.505021559	0.383023679	0.484764122	0.277032249	0.248554625	0.27696724	0.391277076	0.500705287	0.535026094
403	0	0.396208663	0.277333859	0.252542865	0.226387911	0.253757995	0.249291124	0.121531063	0.079163235	0.010909207	0.126517702	0.604577743	0.747332721	0.301879911	0.108119478	0.169883918	0.172680584	0.146341463	0.275824894	0.39257833	0.238854607	0.150321958	0.174825175	0.108880162	0.037006888	0.152071367	0.17713952	0.055428892	0.050924886
408	0	0.160110835	0.405119454	0.431280599	0.493570013	0.492121453	0.402980985	0.40070307	0.488160206	0.584027858	0.522693231	0.240019011	0.232812464	0.216954291	0.018091372	0	0.0989684	0.162340903	0.056284944	0.134044644	0.168350983	0.019464361	0.014554219	0.014575838	0	0	0	0	0
410	0	0.061414256	0	0.015479141	0.085508451	0.088835866	0.031855858	0	0.012111789	0.025475955	0.019088484	0.046327273	0.094545102	0.136797106	0.126180154	0.10873109	0.126268969	0.247295568	0.217737456	0.210895209	0.248278263	0.101206605	0.026834828	0.026833499	0.056448589	0.056477704	0.04779936	0.04791696	0
419	0	0.10106696	0.117716639	0.234036053	0.06166204	0	0	0	0	0	0	0.066346675	0.051736019	0.049420469	0.207296656	0.16573177	0	0.035721737	0.144373823	0.205896945	0.182539683	0.085936945	0	0	0	0	0	0.014380157	0.0298
425	0	0	0	0	0.015720093	0.015815603	0	0	0	0	0	0	0	0	0	0.01828132	0.029399735	0.010622371	0	0	0	0	0	0	0	0	0	0	0
427	0	0.563315127
431	0	0	0	0	0	0	0	0	0	0	0.007421466	0.019117444	0.016648556	0	0	0.017453634	0.012797247	0.036137441	0.035637502	0	0	0	0	0	0	0	0	0	0
436	0	0	0	0	0	0	0	0	0	0	0	0	0	0	0	0.011900021	0.011898906	0	0	0	0	0	0	0	0	0	0	0	0
442	0	0.252229169																										0.035818932	0.035818932
448	0	0.043627933	0	0	0	0	0	0	0	0	0	0	0	0	0	0	0	0	0	0	0	0	0	0	0	0	0	0	0
455	0	0.016569546	0.060268616	0.059620596	0.047500954	0.060283045	0.026099024	0	0	0	0.098205014	0.291805924	0.228042519	0.240062421	0.233498385	0.02158609	0.019115217	0.04193204	0.0974469	0.072991629	0.059458389	0.03620104	0	0.018418951	0.026557756	0.051768615	0.178409315	0.147576129	0.05887553
457	0	0.025880389	0	0	0	0	0	0	0	0	0	0	0	0	0	0	0	0	0	0	0	0	0	0	0	0	0	0	0
472	0	0	0.00756379	0.091954829	0.086145712	0.010183152	0.010085078	0.009754592	0.009833947	0.01870208	0.018387188	0.014613241	0.014633803	0	0	0	0	0	0	0.014233123	0.014395826	0	0	0	0	0	0.014208582	0.021505376	0.014754634
