# Supplementary material for: Computational frameworks for automated detection and quantification of paroxysmal sympathetic hyperactivity among traumatic brain injury patients
Source: PLoS One. 2026 Mar 3;21(3):e0344088. doi: 10.1371/journal.pone.0344088 (PMC12956124; doi:10.1371/journal.pone.0344088)
Supplement: S3 File — De-identified patient-level data used to generate Fig 4C. (CSV) [file pone.0344088.s003.csv]

patient_id	PSH_status	day 1.0	day 1.5	day 2.0	day 2.5	day 3.0	day 3.5	day 4.0	day 4.5	day 5.0	day 5.5	day 6.0	day 6.5	day 7.0	day 7.5	day 8.0	day 8.5	day 9.0	day 9.5	day 10.0	day 10.5	day 11.0	day 11.5	day 12.0	day 12.5	day 13.0	day 13.5	day 14.0	day 14.5
92	0	0.487793323	0.448527946	0.016278991	0.132979054	0.319109462	0.244535145	0.050775045	0	0	0.043159887	0.064985131	0.15579585	0.174963019	0.044616915	0.030972125	0	0	0.014239053	0.021298919	0.025130344	0.047095694	0.0560087	0.008894944	0.018662571	0.043671875	0	0	0
93	0	0.179421571	0.012728693	0	0.037052364	0.038683104	0	0	0	0	0	0	0	0	0	0	0	0	0	0	0	0	0	0	0	0	0	0	0
96	0	0.276095583	0.217021688	0.343593278	0.303704063	0.107084807	0.058582336	0.030419779	0	0.038346766	0.054214234	0.069406728	0.114442964	0.059423591	0	0.017802497	0.123654867	0.365728962	0.266720545	0	0	0	0	0	0	0	0	0	0
100	0	0.245610644	0.114470273	0.295390124	0.350481037	0.473064215	0.721346123	0.839978673	0.732093584	0.60988692	0.588039383	0.49334124	0.579207569	0.76532649	0.510324767	0.1336294	0.121544273	0.594220698	0.676315853	0.366923749	0.416155111	0.352926173	0.412123319	0.710606639	0.657464627	0.460945956	0.618400082	0.746425235	0.739024855
109	0	0.013002514	0.012770309	0	0	0	0	0	0.001924768	0.023288059	0.049214113	0.089689429	0.069696594	0.016173718	0.095088696	0.257916943	0.374210576	0.366975553	0.178338703	0.031945859	0.071618037	0.274388549	0.256880946	0.048541667	0.10442634	0.160155978	0.107602122	0.062638104	0.055939162
113	0	0.135462583	0	0.020525452	0.019172269	0	0.051011595	0.191624155	0.267904879	0.159771127	0.05208068	0.155671417	0.318885951	0.220218706	0.079304535	0.053751165	0.056905199	0.057051825	0.055934645	0.0592744	0.095688773	0.078472514	0	0.035227806	0.035327367	0.057219722	0.360744963	0.360582619	0.174179756
116	0	0.060531053	0.045215133	0.066846949	0.049234943	0	0.027554508	0.065704412	0.086401115	0.071919887	0.018987822	0	0	0	0	0.086594194	0.427157034	0.840793681	0.937822014	0.862374236	0.731981449	0.475566404	0.255313105	0.142446656	0.183799383	0.111209353	0	0	0
121	0	0.036452572	0.088518822	0.119907541	0.088060844	0.083602738	0.058707735	0.05683886	0.098544205	0.083555824	0.157824872	0.225262123	0.123029207	0.048989259	0.049442012	0.024806861	0.154086948	0.513066842	0.633406728	0.519087641	0.664193807	0.821528165	0.688751247	0.743693215	0.896235867	0.855759082	0.690692987	0.386333614	0.24963853
126	0	0.114679722	0	0	0	0.191699837	0.295074218	0.139338296	0.038941306	0.123777632	0.350954411	0.232633504	2.31E-05	0.105269315	0.107175187	0.163248604	0.555129015	0.513975458	0.141755592	0.302291262	0.358704781	0.028514044	0.023762273	0.025157853	0.040152381	0.052945337	0.058714296	0.040636718	0
130	0	0.546888985	0.585765971	0.280068226	0.054279354	0.04879127	0.064805248	0.028787697	0.034700974	0.034675252	0	0.019624797	0.017941725	0.038311417	0.090562706	0.220818068	0.317935738	0.275027503	0.191354494	0.184253974	0.396748044	0.415464566	0.332574539	0.23013355	0.072825432	0.034634712	0.207258708	0.298189047	0.215932512
133	0	0.12442546	0.127178301	0.260921076	0.225254436	0.076734373	0.064063353	0	0	0	0.009632114	0.43095452	0.553285764	0.308202339	0.513745197	0.392006698	0.345895434	0.284856804	0.177302433	0.131164594	0.21391382	0.514023855	0.392841623	0.154752578	0.113421599	0.263574177	0.565609287	0.655770745	0.590111569
135	0	0.328899867	0.071065138		0	0	0	0	0	0	0	0.041422615	0.040499879	0.246494907	0.433558934	0.265093718	0.220353794	0.139351712	0	0	0	0	0	0	0.008389709	0.205705338	0.369068707	0.375745527	0.398276104
140	0	0.143444167	0	0	0	0	0	0.002912863	0.00266277	0.015364952	0.069015919	0.150001346	0.174583403	0.09060029	0.031323828	0.113686473	0.106882788	0.015751836	0	0	0	0	0	0	0.016871215	0.016857568	0	0.024386936	0.048201169
143	0	0.583642829	0.431847236	0.024712917	0	0	0.015199768	0.025404069	0.028497225	0.019661621	0.037698413	0.059527437	0.022795591	0.01664823	0.116684842	0.275941641	0.135262165	0	0.047696342	0.047373969	0	0	0	0	0	0	0	0.017342711	0.030697516
152	0	0.010680945	0.034426651	0.234470541	0.531085724	0.310500364	0.035942625	0.073579802	0.086821284	0.225905567	0.382831228	0.736668427	0.767854142	0.757550973	0.881700324	0.885623362	0.930425056	0.948521497	0.967403958	0.932607282	0.80173498	0.698211865	0.449519757	0.402324627	0.455271877	0.438426647	0.385895353	0.293340707	0.393282066
154	0	0.395684742	0.749183258	0.44567533	0.128944936	0.428672221	0.49935712	0.281670404	0.213636623	0								0	0.029676618	0.037694676	0.091576579	0.076470396	0.027015834	0.024620387	0.012826881	0.013509355	0	0	0
155	0	0.121232357	0.044499159	0.020691525	0.004036927	0.059943147	0.096061081	0.198453065	0.181204865	0.104217259	0.214132445	0.144994937	0.056050166	0.051222821	0.023639775	0.085334997	0.077792203	0.017078151	0.017802432	0	0.035112315	0.03455412	0	0	0.024867053	0.035355233	0.010324256	0.024966372	0.05299812
158	0	0.031408675	0	0.012774083	0.033714908	0.020221995	0.025854229	0.026258494	0.001632784	0.001631165	0	0				0	0	0	0	0	0	0	0	0	0	0	0	0	0
159	0	0.57853062	0.157170987	0.058093797	0.104807219	0.233153921	0.279888374	0.289732938	0.205903404	0.237351084	0.404056553	0.547458704	0.352462475	0.291084293	0.447745619	0.427093012	0.437735972	0.447628701	0.471810916	0.650811221	0.452399878	0.15651741	0.159474367	0.175033479	0.348617596	0.612957075	0.605422556	0.479637351	0.369941427
161	0	0.196641626	0	0	0	0	0	0.035255195	0.037867851	0	0	0	0	0	0	0.109530262	0.129754204	0.304295164	0.370144	0.284126445	0.217111075	0.20505148	0.443617342	0.382182569	0.466427044	0.697359828	0.630912106	0.411537799	0.301458097
166	0	0.079620493	0.011326508	0.014764338	0.014900781	0	0.019618004	0.060232769	0.0471652	0.008118531	0	0	0	0	0.026639052	0.042043173	0.012135327	0.015477236	0.034019633	0.03404295	0.013888246	0	0	0	0.024331136	0.055739723	0.031299267	0.059036228	0.118004077
171	0	0.099028747	0.092050732	0.090976865	0.1069847	0.056598809	0	0.139715816	0.153115666	0.225618669	0.397081287	0.278551016	0.14803189	0.244727021	0.224513576	0.46005715	0.59139539	0.413081094	0.428600745	0.408875011	0.47321643	0.246362587	0.243830379	0.042287218	0.025580505	0.005268704	0	0.019215008	0.078952292
173	0	0	0	0	0.014793507	0.014177415	0.03230361	0.031072917	0	0.018803505	0.018041672	0	0.08130354	0.132562063	0.043231682	0.013470273	0.027265759	0.045205211	0.023303953	0	0	0	0	0.017667762	0.018114025	0	0	0	0
174	0	0.286405069	0.150623412	0.184128616	0.152067647	0.117386464	0.29027818	0.325861517	0.110240347	0.066302231	0.280708303	0.352642134	0.096292506	0.041735336	0.283094541	0.489062628	0.325171025	0.150439113	0.174413167	0.155684306	0.173519188	0.131570778	0	0	0.205445854	0.521029684	0.446883613	0.214990696	0.114537445
175	0	0.04241798	0.039517701	0.020856991	0.02269804	0.02703329	0.125590307	0.176661386	0.04598142	0	0	0	0	0	0.248086437	0.697967499	0.880561453	0.927676101	0.947456836	0.887764876	0.899536617	0.839609517	0.794021803	0.751149922	0.512259935	0.33997107	0.301662763	0.247317334	0.231099696
176	0	0.363007528	0.297262875	0.084560559	0.064538907	0.124841184	0.102347374	0.059146399	0.03741155	0	0	0.017527848	0.080251678	0.076667835	0.042433168	0.027545659	0.10231256	0.137247999	0.106979007	0.185864182	0.133373163	0.018476078	0.024674171	0.175267864	0.309507608	0.191527283	0.208955224	0.217107768	0.101452796
178	0	0.438268929	0.303553275	0.047020715	0	0.042901554	0.073263918	0.082230624	0.151799856	0.116170598	0.032114123	0.116495584	0.530342089	0.65856546	0.522135593	0.418167267	0.198667643	0.071509972	0.081563344	0.086501813	0.031187729	0	0.031393889	0.0462523	0.033049271	0.085248869	0.06128811	0.019885791	0.041602249
182	0	0.412531064	0.416891154	0.092460882	0.019094304	0.03333236	0.167825455	0.215108716	0.247859396	0.17305748	0.133254116	0.329195607	0.441438268	0.349601035	0.238661851	0.101232697	0.069609904	0.205834902	0.46329181	0.560368295	0.583129584	0.65799276	0.607016079	0.472161597	0.635609563	0.770382387	0.649163515	0.634332527	0.636736406
183	0	0.632056738	0.253017434	0.033492577	0	0.156809319	0.205927755	0.068139568	0.010736411	0.03474026	0.034751543	0	0	0.016087785	0.016073959	0	0	0.027249919	0.028109948	0.106003323	0.327641384	0.58198931	0.47900153	0.318797865	0.201979586	0.274816334	0.772527721	0.860792726	0.741173576
184	0	0.274095893				0.22449745	0.152380669	0.222728792	0.337702552	0.243644413	0.140467601	0.203859592	0.414233019	0.655991736	0.73062952	0.695346027	0.661059225	0.715426276	0.796187974	0.782083848	0.794626908	0.543806143	0.234947598	0.199814423	0.197240103	0.105857017	0.073177683	0.038232224	0
189	0	0.482645388	0.633768101	0.47831376	0.525017074	0.474658409	0.227073935	0.314389063	0.402121725	0.508291118	0.439454812	0.258650686	0.338447941	0.595702788	0.86283016	0.922455924	0.83997915	0.67436505	0.61776035	0.659878181	0.701911658	0.793681661	0.821849759	0.581352768	0.524637882	0.718582745	0.72157645	0.569389257	0.422323136
192	0	0.020750264	0	0.051212738	0.065601237	0.021377594	0	0.11342765	0.36612269	0.401891985	0.391118572	0.277440937	0.028371773	0	0	0	0	0	0	0	0.01069109	0.042509035	0.123073536	0.424500491	0.562987279	0.501993461	0.34140476	0.306490149	0.463378727
200	0	0	0.027501808	0.038962906	0.014364164	0.027801649	0.048694966	0.03232881	0.009103804	0	0.013917239	0.013926284	0.013985851	0.083749009	0.121422778	0.069424753	0.017229753	0	0.018079695	0.018396782	0	0	0.029483237	0.04391585	0.014716342	0	0	0	0
203	0	0.850501323	0.782940254	0.482530689	0.172608571	0.238955823	0.282687356	0.153680037	0.117318436	0.064831517	0.060802219	0.061258535	0.020397209	0	0.010250226	0.055077712	0.142569796	0.447104152	0.704473345	0.576819141	0.400483367	0.422267658	0.448319928	0.262402824	0.355979827	0.746851858	0.865551181	0.729830096	0.603719404
207	0	0.264674459	0					0	0.018343558	0.041619407	0.211754358	0.433971436	0.454475952	0.491792621	0.519949893	0.633438045	0.596295326	0.50814843	0.686472555	0.600393883	0.582850521	0.629058422	0.57204453	0.678543981	0.410165069	0	0	0	0
210	0	0.200381181	0	0.018846553	0.018048148	0	0.09479998	0.230573684	0.232946655	0.103491917	0.243238276	0.314535952	0.309011682	0.208861069	0.097997786	0.058259224	0.149284592	0.523442826	0.557848263	0.312152237	0.178702468	0.322734241	0.40070193	0.235252369	0.185127079	0.226898566	0.309666825	0.554114541	0.796140707
212	0	0.136633226	0.012478224	0.023874118	0	0	0.016199811	0.016158724	0	0	0	0	0.173566941	0.388744979	0.26987536	0.074356156	0.053724762	0.022929048	0	0.019735122	0.04309246	0.019403325	0	0	0	0	0.054172238	0.118375391	0.13177648
213	0	0	0	0	0	0	0	0	0	0.055486111	0.073864057	0.05661145	0.04044604	0.024295905	0.020817413	0	0	0	0	0	0	0	0	0	0	0	0	0.00061155	0.001259446
214	0	0	0	0.045747939	0.193609953	0.406466892	0.427412738	0.404612896	0.479431458	0.472963867	0.651907262	0.863710466	0.763162786	0.521075051	0.454145181	0.346531436	0.422208805	0.50568142	0.355848819	0.238150993	0.124868171	0.067995175	0.034774938	0.143417275	0.175496534	0.164050669	0.096192433	0.036144578	0.074042807
217	0	0.018336639	0	0	0.00352861	0.0035255	0	0.039441931	0.052561315	0.104567397	0.398831318	0.665130342	0.477781453	0.416964992	0.652077009	0.780412892	0.724878273	0.597876858	0.592668296	0.280594406	0.027596246	0	0	0	0	0	0.024371544	0.045270647	0.041707306
220	0	0.051812104	0.013187336	0.013348754	0.067202906	0.131958812	0.06361925	0.151244262	0.536051367	0.580897717	0.55400574	0.451687547	0.239253777	0.158442542	0.021217843	0.020861825	0.021223912	0.052439226	0.071763341	0.04840219	0.188964227	0.173460397	0.034252297	0.035722785	0.014903272	0.025160927	0.025052632	0	0
224	0	0.291786251	0			0.876977153	0.838568022	0.722785754	0.572235454	0.314073596	0.274006253	0.417794576	0.679252992	0.822897848	0.628324946	0.346838514	0.363589503	0.506762557	0.540564664	0.712909351	0.860907828	0.54355054	0.39653751	0.666444894	0.865991017	0.79780608	0.796519787	0.797167603	0.598191514
225	0	0	0	0	0	0	0	0	0	0	0	0	0	0.050141453	0.052257914	0	0	0	0	0.032813735	0.049311469	0.022152048	0.020954246	0.021197331	0	0	0	0	0
231	0	0.087290857	0	0	0	0	0	0.024957148	0.024518389	0	0.036337209	0.048370409	0.01660558	0.057338907	0.071267523	0	0								0.234845273	0.183146971	0.082881975	0.113681537	0.179524887
237	0	0.101313382	0	0.015967554	0.025131685	0	0.015585926	0.015404955	0.015474113	0.015753627	0.016180139	0.016642397	0	0.046231086	0.04458042	0.023707585	0.232901645	0.420360865	0.263192612	0.247418169	0.308979174	0.40474283	0.505770915	0.450992851	0.417978575	0.430111524	0.523706897	0.439791039	0.32369146
239	0	0.231294413	0.050897051	0	0	0.015809486	0.057519505	0.426099591	0.297237406	0.221268764	0.479683327	0.671572681	0.618963728	0.464596734	0.268830712	0.016097071	0.015233251	0	0.019259153	0.042862844	0.031602498	0	0.004316298	0.004511007	0	0.031216497	0.031982942	0	0
246	0	0.016039182	0.040400787	0.092970019	0.053530137	0.015372993	0.046079161	0.046727803	0.014688036	0.016067183	0.066235025	0.111633583	0.060181737	0.023984686	0.050004072	0.023107101	0	0	0	0.015456311	0.015231535	0.041233268	0.23388653	0.350884897	0.337236148	0.537907614	0.620469167	0.265209987	0
249	0	0.111731037	0.014125908	0.360214664	0.855013699	1	1	1	1	1	0.999958546	0.830395578	0.404582695	0.341625955	0.664368401	0.95220534	0.960783315	0.763494773	0.705712417	0.913279716	0.957944734	0.835222428	0.676277884	0.607717446	0.611830268	0.729837825	0.666683043	0.553540421	0.579818031
250	0	0.08458352	0.251936851	0.484958022	0.4639221	0.478588113	0.565028509	0.463229124	0.233128546	0.045727243	0.077625786	0.386352375	0.413936867	0.157220085	0.251100599	0.411979203	0.235506815	0.079518072	0.078731044	0	0	0	0	0	0	0	0	0	0
257	0	0	0	0	0	0	0	0	0	0	0	0	0	0	0	0	0	0	0	0	0	0	0	0	0	0	0	0	0
261	0	0.298659049	0.25881749	0.570800352	0.527073606	0.500331974	0.686891362	0.476452729	0.482579706	0.728385795	0.653194347	0.881601173	0.988877928	0.625035765	0.069712252	0.057489402	0.238617514	0.397925626	0.308816134	0.31642992	0.27664	0.103968905	0.095344755	0.141409007	0.180972446	0.083868044	0	0	0
263	0	0.610046266				0	0.074610809	0.115946736	0.241844891	0.728822161	0.811171601	0.74913524	0.880232894	0.799613827	0.804956463	0.788205944	0.824305326	0.957763545	0.875802377	0.71335234	0.815209002	0.966072024	0.872779262	0.645229108	0.778528194	0.893707442	0.901913199	0.937251862	0.937911262
265	0	0	0	0.177872107	0.111648563	0.045921841	0.168036841	0.297268807	0.617671249	0.936334891	0.906345202	0.563937705	0.309670631	0.150785903	0	0.069963361	0.083846154	0.433160066	0.777691566	0.513196692	0.240338222	0.158361547	0.126143947	0.230512674	0.349685684	0.373921179	0.464535441	0.403969644	0.27964909
267	0	0.303374161	0.307607981	0	0	0	0	0	0.069126159	0.069137546	0	0	0	0.01411737	0.01420037	0.056558846	0.088152908	0.35112584	0.813491416	0.996514375	0.881609954	0.711766652	0.773139221	0.699020545	0.631602806	0.768371337	0.725369396	0.482591324	0.297184567
268	0	0.268542632	0.350560316	0.409650874	0.37915925	0.30979904	0.071478962	0	0	0	0	0	0	0	0	0	0	0.020228818	0.106939187	0.215070288	0.305244535	0.240541327	0.114745611	0.080587554	0.023976024	0	0	0	0
270	0	0.089549886	0	0	0.089605735	0.227796562	0.167403302	0.03360346	0.014133359	0	0	0.055501483	0.055835315	0.0140985	0.028208945	0.014008621	0	0	0	0.023481416	0.045049576	0.024756831	0.024353806	0.034676245	0.013971033	0.017963354	0.018149216	0	0
276	0	0.14116804		0.521536412	0.199841462	0.188085545	0.122266146	0.169196514	0.264003861	0.465266788	0.775794258	0.89148415	0.802199784	0.586159306	0.659552441	0.442524953	0.223907734	0.428876192	0.65657112	0.650545215	0.253439587	0.053747897	0.265835279	0.467674792	0.422606138	0.344942394	0.17501852	0	0
277	0	0.015490667	0	0.018859961	0.026038724	0.007750732	0	0	0.014059383	0.014056743	0	0	0.056996173	0.057921306	0.017782948	0.017548381	0	0	0	0	0	0	0	0	0.059723078	0.060234338	0.018166384	0.018171673	0
282	0	0.026647357	0	0.033180374	0.171983168	0.209114528	0.093838405	0.051035456	0.156140587	0.228627508	0.174412493	0.167617158	0.220066947	0.248609472	0.309278351	0.268763797	0.084692597	0.037005015	0.084786781	0.174511168	0.092097075	0.050376599	0.164455317	0.189696028	0.187220017	0.173204055	0.119201296	0.154172492	0.08586883
285	0	0.736304391	0.928417952	1	0.978320567	0.77673494	0.443099335	0.295717825	0.333700028	0.491958296	0.311308692	0.050189663	0.028985859	0.00751143	0.487436257	0.464322569	0	0	0.170770335	0.451676579	0.52163737	0.680791768	0.498353716	0.163728441	0.549845394	0.82778865	0.369432958	0	0
298	0	0.270512153	0.166356337	0.091743119	0.031871748	0.058691388	0.14448182	0.279924383	0.344540036	0.325420778	0.239118689	0.087001602	0.091288856	0.144281472	0.181409386	0.204667063	0.102587271	0.005139566	0	0.24915421	0.527122706	0.658864661	0.760673663	0.859591907	0.614742289	0.631043042	0.692024847	0.48139567	0.521500706
316	0	0.19852305	0.489709864	0.504746723	0.357892044	0.225331881	0.041084139	0.041132776	0.122973881	0.314879869	0.188290206	0	0	0.014807868	0.045234061	0.065949074	0.270681392	0.551791259	0.667225462	0.780475133	0.75668096	0.572645813	0.393839756	0.256115001	0.237749546	0.262688581	0.27239091	0.281996536	0.289469965
344	0	0.093666047	0	0	0	0.014936911	0.018316362	0	0.023825137	0.021652044	0	0	0	0	0.015144824	0.056490845	0.037338936	0.088665587	0.451602977	0.845024781	0.975285989	0.972219385	0.96948021	0.932911547	0.798261718	0.440565754	0.086317505	0.026827615	0
345	0	0.579448753	0.205401955	0	0	0.129419223	0.171435365	0.146948483	0.220015678	0.147764279	0.096139559	0.072886466	0.039943289	0.018622386	0.020760796	0.179209016	0.217406558	0.06284505	0	0	0.019486271	0.016158853	0.021040373	0.022024164	0.023232741	0.027147136	0	0	0
360	0	0.085339978	0.084837767	0.128799203	0.170963884	0.073389726	0.01336562	0.164622519	0.177359286	0.027524008	0.253666826	0.651404101	0	0	0.03986421	0.038639622	0	0	0	0	0	0	0	0	0	0	0	0.016672456	0.031581025
376	0	0	0	0	0	0	0	0	0	0	0	0	0	0	0	0	0	0	0	0	0	0	0	0	0	0	0	0	0
391	0	0.165444597	0	0	0	0	0	0	0	0	0	0	0	0.016830688	0.016921667	0	0.018617267	0.04576376	0.258423405	0.241192486	0.169929987	0.357865496	0.227468747	0.117026974	0.056408034	0.083273027	0.280674889	0.457566462	0.487481591
398	0	0.587354559	0.484226636	0.422969986	0.407904244	0.32445322	0.271113063	0.10796819	0.168604873	0.753741815	1	1	0.856691641	0.435677894	0.34768234	0.528897363	0.287157465	0.014524307	0.125636938	0.489438648	0.726254324	0.444259235	0.257007189	0.33605362	0.348261483	0.27659062	0.073200161	0.112276035	0.266011679
404	0	0	0	0	0	0	0	0	0	0	0	0.062247598	0.06229531	0.00748108	0.009012471	0.016688919	0.248497589	0.289967161	0	0	0.046813419	0.045166825	0	0	0	0	0	0	0
418	0	0.33231591		0.039802317	0.033375424	0.06424142	0.058708345	0	0.014003641	0.028103703	0.140589463	0.212010202	0.322065008	0.6736649	0.461937805	0.15847564	0.335781405	0.37081448	0.549930285	0.862078765	0.798976158	0.65301391	0.680371601	0.642378677	0.671513892	0.63171827	0.555305587	0.832406672	0.848209366
426	0	0	0	0	0	0.156469524	0.405261328	0.540200014	0.380689591	0.258898025	0.160650524	0.090319442	0.202817033	0.206099595	0.438688054	0.67354692	0.461794657	0.203807653	0.152922319	0.107338876	0.006944283	0	0.066122222	0.111322462	0.26358798	0.304595805	0.197033455	0.111547946	0
458	0	0.09046909	0.068949826	0.203456908	0.179086623	0.031152866	0.112303358	0.095422096	0.359911302	0.79312689	0.939432776	0.751201672	0.519768284	0.659850589	0.490131579	0.293550131	0.169555724	0.235716953	0.368841888	0.280645417	0.180952819	0.073878374	0.081056466	0.105884473	0.081617501	0.008656873	0	0.046432294	0.091400858
464	0	0	0	0	0	0	0	0	0	0	0.017894636	0.152081522	0.132350485	0	0	0	0	0.015569652	0.017017828	0	0.040781548	0.040317193	0	0.024600959	0.024058524	0	0	0	0
471	0	0.127929688	0.138809274	0.187905522	0.188338732	0.751147435	0.735894119	0.493184303	0.486178358	0.325525483	0.076073532	0.243027604	0.439022595	0.475286065	0.649680037	0.834672119	0.828502415	0.904965816	0.916833017	0.725284318	0.629229643	0.782732349	0.939740924	1	1	1	1	0.62929195	0.433161954
476	0	0.056569157	0.042850645	0.041768755	0	0	0	0	0	0	0.01407491	0.014090802	0	0.018642031	0.018796188	0	0	0	0	0	0	0	0.0280941	0.178998682	0.195767196	0.070968229	0.179704191	0.172362022	0.001885343
477	0	0	0	0	0	0	0	0	0	0	0	0	0	0.025902126	0.045910762	0.014823233	0	0	0	0	0	0	0	0	0	0	0	0	0
478	0	0	0	0	0	0	0	0	0	0	0	0	0	0	0	0	0.014120032	0.060307459	0.239296146	0.229632935	0.104456792	0.094480277	0.046283744	0.04597294	0.085825596	0.079110506	0.277140832	0.523963766	0.513248574
2	1	0.061596389	0.056732007	0.031973435	0.037972337	0.093948194	0.209339662	0.277849951	0.443826603	0.405799787	0.185162317	0.195834916	0.294440808	0.312761162	0.317560315	0.376147855	0.465663239	0.503871463	0.43201578	0.579517415	0.698158739	0.521184499	0.419609676	0.579709798	0.759663866	0.486621018	0.200651249	0.197045304	0.136342978
4	1	0.032351315	0.018707907	0.076299609	0.364089547	0.32613411	0.037970411	0.159863701	0.50730228	0.469893253	0.097043991	0	0	0.008402723	0.026413436	0.092333254	0.100284225	0.025686781	0.105602241	0.106947826	0	0.083381613	0.086906113	0.130314595	0.181006608	0.211537571	0.277292829	0.388823243	0.535280482
6	1	0.014293393	0	0.054052754	0.052143255	0	0.048787287	0.144701465	0.16063585	0.191048827	0.262348632	0.350578704	0.39026487	0.435212316	0.6559785	0.705574226	0.718460559	0.680351273	0.659054603	0.673370086	0.659083923	0.636224025	0.726201993	0.96616396	0.932986961	0.849202984	0.716496965	0.471437119	0.361382001
8	1	0.176789244	0.132364771	0.037196953	0	0	0	0	0	0.021069309	0.078983894	0.055458413	0.059580452	0.07723892	0.073263938	0.108660899	0.205245	0.197653829	0.222219371	0.471376857	0.521976866	0.635889836	0.584913231	0.547704431	0.584324703	0.41631346	0.392141833	0.354129516	0.304363957
9	1	0.228750113	0.0779036	0	0.042194093	0.193734644	0.361223747	0.402761441	0.573100135	0.676151945	0.686472347	0.651061237	0.622787122	0.615106823	0.646833467	0.46151874	0.129727142	0.037988799	0.054134561	0.27107442	0.39068941	0.192331925	0.122761586	0.111861037	0.042113069	0.140969596	0.236281756	0.313715977	0.357001017
10	1	0.118133768	0.191193375	0.322288424	0.459578911	0.495272162	0.581084774	0.653982237	0.420856485	0.220475627	0.106680638	0	0	0	0	0	0	0	0	0	0	0	0	0	0	0	0	0	0
11	1	0.044686912	0.0405133	0.112669913	0.289143974	0.238055281	0.038523314	0	0	0	0.040353437	0.036254822	0	0	0	0	0	0	0	0	0.017222141	0.017312851	0	0	0	0	0	0	0
14	1	0.590001784	0.238580984	0.122846999	0.113570137	0	0	0.052131761	0.10119772	0.264905577	0.320814523	0.306198066	0.168566842	0.024777757	0.0979516	0.160186329	0.213881834	0.499903883	0.712758965	0.811562257	0.976952311	0.979021798	0.923743175	0.653946455	0.313494503	0.159441409	0.313608631	0.330538666	0.147872543
15	1	0.210781774	0.016818552	0	0	0	0.018338305	0.116009445	0.193717277	0.166593366	0.163492313	0.165016855	0.340902132	0.291445769	0.045106166	0.020816449	0	0	0.032141327	0.046451797	0.049515144	0.089080598	0.11267039	0.103180668	0.043258832	0	0	0	0
18	1	0.196001808	0.064422755	0.150517043	0.244034656	0.421026408	0.578078605	0.296778583	0.014045537	0	0.087057674	0.283618525	0.228243404	0.091758848	0.165266369	0.208397302	0.176982097	0.128146134	0.069241136	0.067580104	0.181552011	0.30278193	0.384134522	0.289807728	0.111062142	0.097126337	0.36240774	0.564593187	0.588142681
20	1	1	1	1	1	1	1	1	1	1	1	1	1	1	1	1	1	0.872096055	0.541199891	0.553021265	0.70031746	0.386525902	0.239264802	0.336009121	0.392921815	0.55648985	0.510701012	0.186367057	0.062660534
21	1	0.019668042	0.048184209	0.168813335	0.118020334	0.017337963	0.031412617	0.056304539	0.308934238	0.267386369	0.020859921	0.139018339	0.301937455	0.194375	0.13875	0.239362933	0.406129913	0.5445004	0.480914953	0.51903291	0.358863568	0.073527006	0.028472371	0.055826082	0.023499582	0	0	0	0
22	1	0.674712127	0.743831314	0.99328889	0.684381189	0.443166648	0.236538012	0.011803952	0.011762245	0	0.045950982	0.134531796	0.088894688	0	0.148091325	0.204395961	0.094274282	0.042109701	0.054922804	0.042237139	0	0	0.017406056	0.072969337	0.060797443	0	0.04273423	0.051515672	0
24	1	0.204036278	0.44518097	0.778412238	0.687072881	0.619913319	0.543937741	0.651680367	0.885681228	0.969043179	0.996088103	0.992975499	0.942278566	0.918654684	0.946061017	0.97400963	1	1	0.996325523	0.814670436	0.422261536	0.18773622	0.109666636	0.069879899	0.085896573	0.089896402	0.107228162	0.239184499	0.366556924
26	1	0.158098812	0.079119254	0.093281922	0.136140316	0.141125997	0.141481104	0.119533055	0.184086917	0.187761506	0.158770502	0.200808625	0.344140234	0.436201376	0.574495577	0.582185728	0.559541491	0.722004989	0.77219378	0.689886728	0.574716728	0.531031265	0.655569422	0.669806501	0.70028926	0.860932505	0.832667677	0.698400753	0.728674632
27	1	0	0.048889736	0.086036628	0.148260613	0.203943165	0.197570928	0.129120706	0.064815714	0.038349615	0	0	0	0	0	0	0	0	0	0	0	0	0	0.021470848	0.021734281	0	0	0	0
30	1	0.029960566	0.048909565	0.080097822	0.093863165	0.10246317	0.040442439	0.029403824	0.030066508	0	0	0	0.142382368	0.383207969	0.588732727	0.354337645	0.054861514	0.235339113	0.374466605	0.339854888	0.408041222	0.758968053	0.65048951	0.161397865	0.010434057	0.055635469	0.138724706	0.180191235	0.194259259
31	1	0.035772174	0	0	0.050180153	0.073252745	0.08529661	0.19522532	0.201196789	0.088002168	0.021825925	0.021966936	0.054862271	0.088528805	0.297714229	0.483900168	0.296483725	0.199713247	0.417049428	0.4897217	0.443155599	0.524442398	0.366650478	0.111671229	0.070893429	0.043268922	0.040520129	0.013529973	0
33	1	0.075239002	0.022341343	0.03018198	0.097407447	0.172524573	0.109417982	0.045729861	0.107793761	0.127709068	0.162512312	0.27675033	0.188894793	0.196582472	0.534983733	0.681347848	0.409721192	0.2156147	0.145836442	0.064038647	0.013581129	0	0	0	0	0	0.0302164	0.103687971	0.14554323
37	1	0.112230966	0.019231289	0	0.057374119	0.254609797	0.340658952	0.065924996	0.234038561	0.235956103	0.184425562	0.159532984	0	0.048469744	0.159156376	0.106804608	0	0	0	0	0	0	0.015167401	0.015141295	0	0	0.017367713	0.017422656	0
38	1	0.013543307	0	0.148942253	0.145135455	0.079837996	0.271683224	0.389872512	0.235798418	0.099669874	0.049723106	0	0.175079928	0.163150427	0.147356554	0.143109229	0.072642736	0.077547886	0.036801793	0.050712966	0.034132361	0.017557413	0.017868204	0.009047803	0.012578314	0.035598859	0.230000709	0.339914873	0.282385131
39	1	0.167915459	0.821813332	0.880993808	0.73087996	0.482696107	0.642888595	0.870525603	0.457896021	0.58589573	0.916523794	0.618371278	0.386319598	0.457365762	0.476968525	0.637275446	0.771969271	0.551275767	0.482428032	0.578876069	0.569594452	0.495457087	0.337275637	0.161049315	0.150285291	0.167113346	0.110859892	0.053434561	0
43	1	0.037330093	0.132916361	0.433153063	0.68489407	0.767123634	0.663490335	0.285423871	0.041626604	0.127874545	0.137805177	0.045953995	0.10762818	0.067640899	0.003914777	0	0.288198868	0.582640791	0.449167949	0.362919455	0.497943788	0.326788842	0.166869102	0.10458711	0.357048155	0.317183827	0.139079801	0.121988133	0.028821212
44	1	0.95161512	0.633115744	0.320934669	0.155486072	0.0405871	0	0	0	0	0.024364753	0.052751754	0.028832038	0.008025945	0.014041724	0	0	0	0	0	0.014017252	0.014061655	0.023862333	0.25705968	0.483822622	0.333717105	0.126638435	0.041281879	0
46	1	0.501297267	0.291641898	0.524723121	0.555459894	0.139122164	0.066061815	0.087712519	0.110605437	0.21805446	0.381837833	0.661423328	0.467244449	0	0.130749442	0.180656891	0.513156652	0.523521365	0.242944671	0.214950884	0.06188842	0.062598571	0.256131867	0.311848716	0.149481065	0.045331844	0.236575658	0.27457091	0.104463703
48	1	0.839854316	0.669609901	0.375107481	0.315158736	0.316093901	0.133974091	0.176190476	0.487752229	0.672750485	0.767364314	0.753471158	0.479625887	0.295845116	0.38870674	0.314632776	0.181807547	0.167052334	0.100469925	0.139913892	0.166805141	0.281498633	0.385778246	0.156113785	0.0149985	0.033763505	0.049174183	0.071009219	0.079264617
50	1	0.023669823	0.107086407	0.272269192	0.283390205	0.423426215	0.719664972	0.790471651	0.617905379	0.53039453	0.263339111	0.035108278	0	0	0.014019238	0.014021864	0	0	0	0	0	0	0	0	0	0	0	0	0
52	1	0.11952505	0			0.130932897	0.103896104	0.312187467	0.328433471	0.403556445	0.41542775	0.161223171	0.432033366	0.661589064	0.660130567	0.8294797	0.940749726	0.916214138	0.881145629	0.813967659	0.752816669	0.685174233	0.611769945	0.546672307	0.633742245	0.621551784	0.271722365	0.180120567	0.278172012
54	1	0.060399428	0	0.014322544	0.070695093	0.148244442	0.111247059	0.073944246	0.135514928	0.251052097	0.255997169	0.459829868	0.875281832	0.968384075	0.796019669	0.677963264	0.763877686	0.895649879	0.86722804	0.616573961	0.581294489	0.545805605	0.402277692	0.487795295	0.651971195	0.759725454	0.759646059	0.723823009	0.704421476
55	1	0.029384989	0.011331513	0	0.025152289	0.29924774	0.355779943	0.320098609	0.342911189	0.144626029	0	0.009718451	0.009821149	0	0	0.038829461	0.355225289	0.797288725	0.884997095	0.870979649	0.780904258	0.784750467	0.793200568	0.68959853	0.879104919	0.568475452	0.086681891	0	0
56	1	0.022529288	0.05550015	0.088986595	0.073955514	0.136518371	0.168329442	0.161972688	0.203683674	0.311949176	0.371442531	0.562796153	0.623739822	0.397489845	0.214656583	0.186068023	0.210130144	0.305499174	0.355157695	0.267146317	0.210650973	0.124369048	0.114656999	0.104447619	0.219968099	0.23759501	0.070738212	0.064393939	0.089707137
57	1	0.536098469	0.798543224	0.686702822	0.783432239	0.936496745	0.859841142	0.591742112	0.411740176	0.406792633	0.650998545	0.915371204	0.988199595	1	0.755502721	0.322115148	0.249206048	0.191312471	0.036405112	0.090205826	0.424153578	0.415402267	0.373225343	0.426670097	0.317046867	0.309283207	0.423322497	0.44913319	0.271640676
58	1	0.014231613	0.014367609	0.071556006	0.056895144	0	0	0	0	0	0	0.009791743	0.010016694	0	0	0	0	0.095475715	0.095199735	0	0	0	0	0	0	0	0	0	0
59	1	0.10340036	0.016995879	0	0	0.01435235	0.014432097	0	0.017720261	0.049719174	0.156786509	0.187165402	0.07444471	0.070942546	0.059215741	0	0	0	0	0	0	0	0	0	0	0	0	0	0
60	1	0.081055198	0.085527132	0.156518853	0.109996074	0.028141269	0.046265964	0.038996687	0.034942035	0.041896103	0.041601348	0.013764143	0.037817687	0.109518854	0.165068602	0.124862576	0.054810523	0.017585049	0.01857234	0.018481072	0	0.047210188	0.163765699	0.104991556	0	0	0.042330033	0.042321076	0
61	1	0.068888177	0.065998688	0.100293226	0.134582459	0.182185354	0.111569067	0	0	0	0	0	0	0	0	0	0	0	0	0	0	0.013337285	0.076346902	0.088480288	0.044529682	0.027553308	0.020621331	0.009042325	0
62	1	0.194095572	0				0.119407738	0.198959828	0.314009892	0.264306799	0.179334722	0.336375977	0.354794326	0.167637942	0.214814416	0.244593705	0.297815764	0.346177428	0.256162735	0.307865008	0.467945707	0.343604393	0.185294872	0.242957339	0.215138889	0.118807265	0	0	0
63	1	0.308215956	0.294052343	0.509934088	0.662243975	0.553051219	0.372362167	0.160932104	0.110781429	0.230647562	0.378260667	0.234476759	0.418591389	0.463723807	0.31140228	0.389070089	0.439135354	0.335536011	0.096674819	0.041492523	0.018498866	0.486970604	0.956437278	0.830273893	0.453850775	0.318171727	0.348827075	0.282653847	0.262403373
66	1	0.884041655	0.796374789	0.462059753	0.34130896	0.274296241	0.122739268	0.085329527	0.020096907	0.021932782	0	0	0.030503054	0.066176471	0.059009872	0.049110897	0.031742111	0.011276528	0.259456597	0.494641217	0.352960879	0.126162542	0	0	0	0	0	0.086376686	0.172716049
69	1	0.198433686	0.171803527	0.278816294	0.382632335	0.337282011	0.131925045	0.064860103	0.271856208	0.65322608	0.677439481	0.364908022	0.144188377	0.086182528	0.023606145	0	0.024121626	0.062098888	0.056230906	0.141555646	0.215241886	0.149870898	0.074019273	0.162524085	0.575581585	0.973696098	0.892622052	0.417098723	0.032542423
70	1	0.258567258	0	0	0.043941309	0.061238585	0.016050618	0	0	0.019534056	0.062151566	0.064610813	0.07022535	0.146777305	0.129263539	0.240322972	0.52293956	0.338813701	0.233603354	0.217041184	0	0	0	0	0	0	0.018697689	0.019307775	0
71	1	0.030613594	0.081709214	0.499987856	0.544108775	0.149284159	0.055649593	0.093963937	0.104346414	0.121264115	0.259359903	0.300018629	0.206474314	0.176595794	0.251083711	0.243943954	0.300054555	0.426482049	0.329001386	0.343946669	0.540776519	0.625900623	0.574555181	0.694110284	0.67465902	0.61724406	0.52714639	0.426400915	0.548539419
72	1	0.149705155	0.499675565	0.843424864	0.788159738	0.469412591	0.673672721	0.960219548	0.960245572	0.972005496	0.950972853	0.979019352	0.874158612	0.745234655	0.871254627	1	0.962952991	0.67664491	0.16910595	0.191685912	0.381784869	0.21498494	0.022986895	0	0	0	0	0	0
78	1	0.058317745	0.173940529	0.190862489	0.190475032	0.240480103	0.312165537	0.574884985	0.639767134	0.669708203	0.769933222	0.775747237	0.683388349	0.724980813	0.647358655	0.591555243	0.824813594	0.872921531	0.824145907	0.871800392	0.694825288	0.276610461	0.185111372	0.223953193	0.327207964	0.368344742	0.324337166	0.38673496	0.401736161
79	1	0.337279491	0	0		0.043817122	0.019387949	0	0	0	0	0.045926066	0.077879117	0.053478354	0.021196331	0.055439184	0.149452722	0.100013101	0	0	0	0	0	0.010185141	0.310516729	0.418363463	0.19364113	0.071636364	0
80	1	0.080725533	0.020008831	0.052045212	0.067148232	0.100927909	0.085361803	0.008613512	0.276541547	0.275077632	0.060806455	0.089145141	0.354387115	0.479055882	0.348179552	0.19465578	0.184668827	0.292394409	0.290410338	0.346368585	0.440557333	0.356779701	0.265272299	0.356744469	0.355211811	0.302774483	0.325890065	0.35628844	0.419615209
83	1	0.022183341	0.01736196	0	0	0	0.017761021	0.113590552	0.320526069	0.328633761	0.17779607	0.083846006	0.076967069	0.076572946	0	0	0.027392146	0.034465838	0.146414627	0.139196231	0.127001618	0.169532187	0.067222117	0.024785578	0.024383408	0.048954484	0.02464524	0	0
85	1	0.104004649	0.049135103	0.025256954	0.024607864	0.029314488	0.291318984	0.604300309	0.814686825	0.903732716	0.645268536	0.215575178	0.015643774	0.21368587	0.703987516	0.985647872	0.996337085	1	1	0.982163215	0.941024886	0.868659618	0.800443248	0.792498516	0.803595493	0.401785407	0.041865882	0.097612154	0.147129716
86	1	0	0	0	0	0	0	0	0	0	0	0	0.15092643	0.21401044	0.311047005	0.544589774	0.735381038	0.707270642	0.691884956	0.776715586	0.568953155	0.265742414	0.052413532	0.020877515	0.031739244	0.016670234	0.005894233	0	0
87	1	0.127469586	0.071404762	0	0	0.317464946	0.429246432	0.163218769	0.182793935	0.361808282	0.296185865	0.161079188	0.158730992	0.229383752	0.275926806	0.138058377	0.206759061	0.502101912	0.430487776	0.124632983	0	0	0	0.018537846	0.021951507	0.043970781	0.087146493	0.04901271	0
88	1	0.908326402	0.793406973	0.756685062	0.531569264	0.107190397	0.038858689	0	0	0	0	0	0	0	0	0	0.018572631	0.097868649	0.089916443	0.042891221	0.238744916	0.563522375	0.573564951	0.217163899	0	0	0	0	0
99	1	0.160762943	0.027159195	0.001226109	0.050991429	0.125199584	0.139913662	0.149006392	0.179916997	0.359060091	0.313592901	0.232126818	0.33728866	0.315371025	0.221468685	0.150946087	0.090633596	0.062842486	0.066015634	0.279920182	0.429229295	0.386951805	0.299318508	0.228723158	0.319332219	0.33977038	0.548115246	0.773306958	0.81762563
108	1	0.454170708	0.516323642	0.461574074	0.739444444	0.877990986	0.797736621	0.486010099	0.260309815	0.431911135	0.609665832	0.695018012	0.67631886	0.768920115	0.854347933	0.810483871	0.62522028	0.459306106	0.278179704	0.176510592	0.186290643	0.191991145	0.25690874	0.29636902	0.521675726	0.582233485	0.561793422	0.330516951	0
112	1	0	0	0	0.020683813	0.020914628	0.014428626	0.081563155	0.100425117	0.034847745	0.013981125	0.013944408	0.013956198	0.162962616	0.276641702	0.308966907	0.501620538	0.472223556	0.174031026	0.075772426	0.044749028	0.038226903	0.059198141	0.059390011	0.132517156	0.391872491	0.798299717	0.637580971	0.20231051
114	1	0.153896982	0.221151735	0.208527073	0.231687049	0.304350874	0.249889911	0.236688662	0.207152149	0.186750143	0.243759896	0.218675494	0.270757621	0.239144508	0.223682781	0.342086186	0.40059812	0.687313312	0.839353228	0.650938914	0.65275607	0.740814963	0.631397182	0.424164405	0.142598734	0.05599496	0.062995811	0.055425213	0.062230666
120	1	0.406313519	0.179433501	0.046350052	0.0496417	0.074764358	0.378675151	0.345749761	0.159418302	0.205018495	0.05736513	0	0	0	0.013853496	0.032219456	0.018255034	0.014749698	0.014466852	0	0.086339592	0.169942227	0.088740317	0.093411836	0.187407077	0.272984838	0.163532379	0.040058302	0.077356101
136	1	0.617281132	0.377796403	0.7129579	0.578334719	0.391873427	0.194172662	0.225098494	0.297287802	0.227615259	0.083486175	0.216150805	0.560283688	0.849188067	1	1	0.815427445	0.415978664	0.233228786	0.263232885	0
138	1	0.063964432	0.13316045	0.079622962	0.004475608	0.244791165	0.279371391	0.074614461	0.102403058	0.112073098	0.338219585	0.425033185	0.160325757	0.274274215	0.422507008	0.524739275	0.709196281	0.785493265	0.933051088	0.794156864	0.385999184	0.297597152	0.359380479	0.298481489	0.182708475	0.0591451	0.033841421	0.01699295	0.033704735
148	1	0.287194636	0.233181522	0	0.174354432	0.40520822	0.464926924	0.609320205	0.871996534	0.936334171	0.945500388	0.953219733	1	0.969695949	0.926127527	0.948110884	0.972067846	0.959461199	0.898305085	0.926072893	0.953816222	0.926077313	0.841578	0.55580222	0.249634121	0.217373447	0.334309247	0.412288163	0.480528926
151	1	0	0	0	0	0	0.020906409	0.04103763	0.044762379	0.089235094	0.064231978	0.159367453	0.516469131	0.842665108	0.86223206	0.781529851	0.70316536	0.742162899	0.625689761	0.266382035	0.154265968	0.102627198	0.035913788	0.02829342	0.0417916	0.014031149	0	0	0
163	1	0.56035524	0.786473918	0.866910688	0.82527441	0.750192942	0.718977196	0.677054014	0.656128763	0.759525159	0.863090796	0.869231501	0.762797687	0.389486468	0.492409592	0.506463511	0.19949178	0.347857579	0.568560892	0.655699297	0.658739634	0.657719449	0.897865905	0.93323217	0.921781621	0.841366487	0.618754804	0.660427182	0.828040541
172	1	0.270250053	0.058700339	0.039194714	0.015353861	0.024315995	0.084398322	0.251647111	0.413562913	0.454648579	0.596576168	0.721564173	0.416303441	0.322852707	0.57003941	0.380302922	0.355484178	0.548416311	0.533396645	0.383876842	0.263133076	0.382088705	0.20596973	0.027788078	0.038147265	0.062439228	0.03816405	0.037650498	0.047585854
180	1	0	0	0	0	0	0.233518598	0.448336177	0.556660784	0.499177155	0.331561971	0.248298726	0.290791687	0.164201183	0	0.029255449	0.055017606	0.024843839	0	0	0	0	0	0	0	0	0	0	0
188	1	0	0	0	0	0	0	0	0	0.002175489	0.041488863	0.110387799	0.121533896	0.048642508	0.016594718	0.040906326	0.103036628	0.075771794	0	0	0	0	0	0	0.041850835	0.059233611	0.017387273	0	0
190	1	0.261604195	0.037860295	0	0	0.030178326	0.159086033	0.226460737	0.140053795	0.105077376	0.141152796	0.051522443	0.110320509	0.102943496	0.084792496	0.194033716	0.225967338	0.10092382	0.046112857	0	0	0	0	0	0	0	0	0	0
191	1	0.65284749	0.293145294	0	0	0	0	0.022717661	0.130064737	0.133844739	0.176223419	0.212167055	0.459896636	0.728477285	0.855114034	0.946921194	0.83629601	0.752746598	0.77650612	0.818812121	0.825948971	0.806323822	0.607502838	0.548257	0.578439147	0.515561093	0.49154541	0.387858432	0.334900118
205	1	0.039756827	0.098361047	0.23593666	0.183094377	0.093045261	0.221073691	0.185955323	0.186220518	0.225442684	0.200042006	0.180680552	0.068868852	0.062781676	0.08492672	0.100610383	0.168158267	0.405723199	0.431975638	0.261162748	0.417772454	0.400793839	0.435209581	0.522981512	0.359907031	0.450754936	0.527084446	0.455454524	0.522690173
208	1	0.014486094	0	0	0.013886635	0.027785496	0.107921382	0.200648561	0.122041644	0.049639181	0.149161958	0.167524447	0.117819998	0.076136977	0.042148199	0.040831513	0.056362247	0.050463006	0.117284682	0.187915583	0.117220801	0.09035293	0.120082638	0.187699038	0.104169346	0	0	0	0
215	1	0.722085207	0.567140148	0.493746885	0.460209394	0.329638879	0.253743818	0.32945889	0.421091253	0.673193948	0.72577257	0.532442378	0.451981472	0.192778549	0.030125659	0.015625891	0.030688096	0.06787806	0.210100171	0.288873106	0.311986973	0.227255762	0.093878971	0.031288415	0	0	0	0	0
218	1	0.04078001	0.028212942	0.098698275	0.263205533	0.544226073	0.640631679	0.587583201	0.630770302	0.433078172	0.176935229	0.197809863	0.186067083	0.060954572	0	0	0.071552701	0.071594174	0.107098844	0.107229308	0.083498081	0.112453445	0.080787651	0.076355425	0.05936981	0.080118418	0.187692807	0.22556809	0.166272984
236	1	0.030846863	0.01956827	0.019656236	0	0	0	0	0	0	0	0	0	0	0.067885222	0.099387859	0.041914449	0.053171679	0.172837987	0.435729847	0.643427982	0.564131292	0.393931929	0.212109997	0	0	0.155255545	0.19149613	0.097666924
238	1	1			1	1	1	0.875511106	0.828687145	0.77987918	0.770633108	0.873388931	0.908411291	0.994162908	0.995639309	0.945476385	0.949900579	1	1	0.81421976	0.19393229	0.003238074	0.024092423	0.02037822	0	0	0	0	0
241	1	0.2375538	0.105149322	0	0	0.060689059	0.073290173	0.025861343	0.051619433	0.249635874	0.249815465	0.082541948	0	0	0.013251178	0.028037618	0.014070656	0	0				0.106229508	0.082699405	0.065993735	0.104755919	0.069918359	0	0
244	1	0.265574545	0.270092712	0.092432006	0	0.066154947	0.191887191	0.612826915	0.970673656	0.765684312	0.723218682	0.764134956	0.69581719	0.824042928	0.530597258	0.282000942	0.459838912	0.275044549	0.016370357	0.052476874	0.064128257	0.011756823	0.089693155	0.083431829	0.111382795	0.094985751	0.140873063	0.184934882	0.089769869
253	1	0.199243303	0.031632964	0	0	0	0.0200685	0.018418015	0	0	0.017608114	0.017444295	0	0	0	0	0	0	0.010698238	0.021858055	0.028561955	0.017607786	0	0	0.008715133	0.008526628	0.027442035	0.027380869	0
255	1	0.071944627	0.130012921	0.066975716	0.071549842	0.308883871	0.503322534	0.460595901	0.311567656	0.224927369	0.372119748	0.308507141	0.10282207	0.126055134	0.113726946	0.093615469	0.061831037	0.07858659	0.31952721	0.605193287	0.73755322	0.789537214	0.50243926	0.22507369	0.211374234	0.186703841	0.241907422	0.277849038	0.249514708
260	1	0.102727185	0.040866524	0.024282442	0.109599003	0.204304951	0.095310175	0	0.069603298	0.194683942	0.263018408	0.282132686	0.430321557	0.635274943	0.640637776	0.661901742	0.684367756	0.675809479	0.836605149	0.861387094	0.776101579	0.747870649	0.711218137	0.646719098	0.580651965	0.521539085	0.556108597	0.461385105	0.273851076
1	1	0.187262461	0.08886751	0.170591136	0.122555411	0.042062745	0.023066004	0.058399745	0.140375863	0.180642931	0.1028792	0.003135569	0	0	0	0	0.170783776	0.182644395	0.073191788	0.202342859	0.291960126	0.356813641	0.318184621	0.243872812	0.348627168	0.286050841	0.230529672	0.169677512	0.099246854
3	1	0.297310658	0.055485015	0	0	0	0.017588293	0.017946877	0.017921662	0.07692127	0.252079985	0.18989734	0	0.014160757	0.121484294	0.107615741	0	0.017366102	0.017368921	0	0	0	0	0	0	0	0.017092626	0.017549305	0
7	1	0.089334407	0	0	0	0	0	0	0.065811153	0.128250892	0.131897431	0.144718793	0.183890649	0.204005849	0.163162773	0.127901247	0.310605513	0.507644487	0.39596797	0.52658633	0.555130435	0.346554404	0.270595796	0.106087792	0.026315789	0.162911877	0.435890258	0.604366682	0.601035957
12	1	0.226430066	0.305729643	0.561139738	0.83709455	0.837080586	0.634059719	0.108737292	0.760795867	0.621728131	0.219083381	0.070771231	0.082020289	0.255486844	0.628503991	0.827463866	0.790564112	0.794717916	0.600454057	0.604085698	0.852338182	0.893460909	0.522099105	0.331410782	0.377565165	0.483295368	0.70845101	0.523661135	0.336474661
17	1	0.196745926	0.141029861	0	0.094972551	0.128835891	0.149992885	0.236891227	0.277467636	0.348825646	0.360795123	0.211735406	0.239062246	0.231498655	0.131772715	0.158038217	0.150270131	0.221720191	0.418941104	0.561992562	0.635173675	0.625272598	0.483711151	0.3391961	0.320637733	0.291892022	0.232821283	0.34013971	0.35851722
19	1	0.076496215	0.05256884	0.09935282	0.246559766	0.248641468	0.154042147	0.060801017	0.041526114	0.032365125	0	0.014157744	0.01437278	0.013551625	0.027423034	0.167587477	0.406187578	0.295604421	0.039861962	0.016893466	0.016938461	0	0	0.001025332	0.002910959
23	1	0.547540436	0.037348222	0	0	0	0	0	0	0	0	0	0.01216093	0.009694358	0	0	0	0	0.060942462	0.090300815	0.043622882	0.070785433	0.045721591	0.004439169	0.051856832	0.19069789	0.17349537	0.062475406	0.055552984
25	1	0.039389252	0	0	0.060192731	0.401787768	0.675794571	0.407190514	0.13782593	0.076763485	0.287531599	0.380804701	0.429013172	0.264662102	0.09578988	0.124636782	0.05528032	0.028035855	0.213724552	0.463322777	0.578430265	0.798606749	0.931543465	0.712290839	0.489158991	0.800512475	0.827879198	0.603802935	0.554755043
35	1	0.128372093	0.014826642					0.259983008	0.216819974	0.167088608	0.091759317	0											0.456626506	0.876944065	0.599216245	0.284918113	0.489656618	0.60900064	0.499492042
40	1	0.035028139	0	0.272359007	0.377374243	0.131358814	0.213237634	0.25308296	0.026902991	0.014550067	0	0	0.026500176	0.097999358	0.522513779	0.738013636	0.422958181	0.568811938	0.902182616	0.822220717	0.637268945	0.672237273	0.809896786	0.672324775	0.563754427	0.73282167	0.569675036	0.562557287	0.758229098
45	1	0	0																	0	0	0	0.01531979	0.041872275	0.073661577	0.044103273	0	0	0
47	1	0.252396739	0.705451028	0.518487455	0.260485651	0.366835834	0.39282626	0.41601784	0.524837738	0.360624898	0.15248097	0.162387731	0.166773958	0.152250352	0.0565545	0.038071882	0.047724997	0.054348593	0.041139999	0	0.025857566	0.022332506	0	0	0	0	0	0	0
64	1	0.068306604	0.017880162	0.087386107	0.14169264	0.1359007	0.167310322	0.239410377	0.322990654	0.564111539	0.825795918	0.877920506	0.70819192	0.464929383	0.344141015	0.438031478	0.408724848	0.192490998	0.151894966	0.146042205	0.197346999	0.205631146	0.192529124	0.117212471	0.095872425	0.194163062	0.097158645	0.07054609	0.145635591
65	1	0.452392527	0.141887104	0.081764319													0	0.140853135	0.101454746	0.11336243	0.255950506	0.507659648	0.772588098	0.791668117	0.807629681	0.932865893	0.79117143	0.434793527	0.189210541
67	1	0.018859876	0	0	0	0	0	0	0	0	0	0.152770705	0.191003172	0.350028972	0.676654616	0.603580247	0.307566846	0.10215736	0.015271839	0	0	0	0	0.020016594	0.061928702	0.063640596	0.026260831	0	0
68	1	0.149567107	0.015224055	0.018958392	0.06088993	0.169021862	0.203531377	0.265886327	0.420090996	0.57853596	0.531370068	0.446432106	0.580077138	0.748256571	0.82276565	0.519091921	0.232266226	0.411708652	0.518834433	0.329279344	0.179135539	0.182248052	0.33579355	0.529833877	0.584076652	0.56888815	0.346834701	0.275639647	0.333742004
74	1	0.057934936	0.069517972	0.065233971	0	0	0	0.124550787	0.124513258	0.089138559	0.353445273	0.385836273	0.351842387	0.475405983	0.592491468	0.75348477	0.815959079	0.793505652	0.757699495	0.75931853	0.779621074	0.706181409	0.518705689	0.336218016	0.230692244	0.20307508	0.129946055	0.044025157	0
75	1	0.328019592	0.300279535	0.29338458	0.063351857	0	0.049125475	0.118221107	0.101148944	0.045650739	0.015169934	0.079924788	0.093927916	0.055614824	0.064122972	0.039258607	0.01771542	0.019645902	0.104139333	0.125063713	0.077481323	0.027688223	0	0	0
77	1	0.532374342	0.322567904	0.204120342	0.31050141	0.590464269	0.779996726	0.930823733	0.909843508	0.944188488	0.990399059	0.988481114	0.984939339	0.821002561	0.721752392	0.758717485	0.698905237	0.599576098	0.585649169	0.438405797	0.137359294	0.156369184	0.247085584	0.170673298	0.016468115	0.044446674	0.049447483	0.124254755	0.213495935
84	1	0.012453406	0	0	0	0	0	0	0	0	0.017824421	0.035569275	0.038204774	0.022437039	0	0	0	0.038772441	0.038707861	0.013893754	0.014345992	0.078293972	0.158192894	0.101835866	0.079370436	0.240592055	0.274744238	0.187556309	0.199603047
89	1	0.081881736	0.091359892	0.066518789	0.016338162	0.086049118	0.22395809	0.291764155	0.214118204	0.074554756	0.014002525	0.014038953	0.042305882	0.042262129	0.215273857	0.324003851	0.230373865	0.298480429	0.36390414	0.252592071	0.358088305	0.500805534	0.330487086	0.259326468	0.314877553	0.450413223	0.623549729	0.348847915	0
90	1	0.047150422	0.044091922	0.060270102	0.254177847	0.293594851	0.076464313	0	0.035273908	0.03584238	0.159208509	0.182350181	0.086982307	0.161863001	0.134563148	0.094151312	0.118012567	0.14773746	0.199149219	0.113289194	0	0.017483252	0.017707274	0	0.018096596	0.019794915	0.001868742	0.01202143	0.019562087
98	1	0.092908837	0	0.092513651	0.092753554	0	0.048837372	0.295747685	0.742256359	1	0.835393354	0.514904625	0.557169557	0.699107441	0.692998417	0.864456774	1	1	1	1	1	1	0.939402567	0.871559851	0.816023739	0.881387141	0.961736588	0.815490278	0.693947539
102	2	0.037750708	0.054895994	0.016800584	0	0	0	0	0	0.006874734	0.006680264	0	0	0.075163008	0.074449965	0	0	0	0	0.038251211	0.03838717	0.077032912	0.130343461	0.191299803	0.498590747	0.361302246	0.037897739	0.041664737	0.055612198
103	1	0.112985561	0.055727123	0.059217254	0.153801631	0.135324572	0.038620172	0.013893077	0	0	0.018223345	0.019124359	0.070510402	0.210661091	0.154042234	0.037343777	0.261215697	0.385256455	0.430372973	0.672342124	0.731356715	0.652139163	0.557292276	0.479651516	0.62743532	0.800994788	0.775529658	0.749084119	0.798616116
110	1	0.261947779	0.222601118	0.262841025	0.363796951	0.592872069	0.74333596	0.476049154	0.24342411	0.292134831	0.475602123	0.509903216	0.382313022	0.332236381	0.336106605	0.218715996	0.166574074	0.367627648	0.534376954	0.667602751	0.721079692	0.742030874	0.600344662	0.409170992	0.456162283	0.506907422	0.423472222	0.406124858	0.47909819
124	1	0	0	0	0	0	0.019728697	0.044540913									0	0.490379242	0.494916842	0.310176353	0.201561806	0.098769268	0	0	0.015934145	0.069000155	0.131933459	0.10679888	0.062407407
160	1	0.088386052	0.011439923	0	0.011690303	0.012925098	0.108864469	0.251486584	0.261978203	0.122703478	0.019861158	0.019928481	0	0	0	0	0	0	0	0	0	0	0	0	0	0	0	0	0
199	1	0.54757112	0.348106499	0	0	0.259747188	0.336959554	0.146320487	0.128744113	0.374333287	0.360260692	0.07962551	0.034644282	0.132485291	0.358368201	0.569922935	0.505422005	0.232779593	0.322428605	0.253132483	0.071801092	0.249866705	0.246696342	0.346729977	0.260592219	0.093694947	0.252567878	0.512589636	0.707526582
223	0	0.028503909	0	0	0	0.055279301	0.055803153	0.017783371	0.018208781	0.0173839	0.017274811	0	0.017659263	0.206234019	0.411466298	0.474832921	0.577847918	0.397862949	0.097541707	0.030808163	0.020441423	0.097032391	0.20513598	0.146288768	0.124941855	0.108134665	0.062962876	0.045164583	0
232	0	0.06058254	0	0	0	0	0	0	0	0.053091073	0.045671212	0	0	0.102679218	0.206113234	0.107167566	0	0	0	0	0	0	0.029838296	0.027812668	0	0	0	0.013995981	0.027730198
256	0	0.062730991	0.01278631	0.137678533	0.199071819	0.06933625	0	0.012403469	0.103932187	0.09147531	0.095547527	0.214029746	0.118521119	0.116115378	0.131398581	0.106118388	0.091216852	0	0	0	0	0	0	0	0.11140076	0.242273008	0.138755063	0	0
271	1	0.628398406	0.599531096	0.268566189	0.16455459	0.272339135	0.415169806	0.343056807	0.142380581	0.134972793	0.127046107	0.060026402	0.111852813	0.165746642	0.238639598	0.304960785	0.360026662	0.430163623	0.360234469	0.44852459	0.534572242	0.596370253	0.590301442	0.579135928	0.651038776	0.559860174	0.576806121	0.4692509	0.263510338
299	0	0	0	0	0	0	0	0.022023692	0.020222736	0.040283597	0.051460164	0.030905077	0.060802848	0.049580324	0.099922139	0.121016226	0.186504879	0.247339496	0.093784592	0.163725637	0.523600468	0.564519073	0.284854832	0.166055808	0.121979202	0.161959991	0.136872918	0.022040633	0
312	0	0.34195906	0.121767192	0	0.013478336	0.014506288	0	0	0	0	0	0	0	0	0	0	0	0	0.292516523	0.222450413	0.082277239	0.155489759	0.078418038	0	0	0	0	0	0
315	0	0.138111888	0.348766203	0.279709278	0.070765524	0.212305149	0.360653927	0.39068833	0.221848739	0.050674472	0.07992008	0.081853575	0.015503475	0	0.030503134	0.066617343	0.072405247	0.081033773	0.049589283	0.052280846	0.081635931	0.054886046	0.027936996	0.065379012	0.109945769	0.150006018	0.166738817	0.057035397	0
317	0	0.015838984	0.006957033	0	0	0.057522856	0.057879724	0	0.031783302	0.12951925	0.181151024	0.151009113	0.085244722	0.017733397	0	0.029451551	0.052850484	0.023660845	0.04477722	0.142600404	0.372479864	0.420249826	0.188143055	0.041504508	0	0.021144459	0.020871598	0	0
321	0	0.290054563	0.290052319	0.236437043	0.328550296	0.29604541	0.026523524	0.054951783	0.093413373	0.144224592	0.368394279	0.408248965	0.382886965	0.431667053	0.309133358	0.17484791	0.097883727	0.074154879	0.05839279	0.115904328	0.073046584	0	0	0	0	0	0.037813236	0.122574201	0.173344502
325	0	0.048700262	0.061518108				0.773569609	0.366954504	0.020420029	0.337419745	0.837092092	0.644559561	0.144066617	0	0	0	0	0	0	0.05255164	0.111899207	0.42349537	0.364545476	0.055768471	0.299627387	0.646070158	0.880960172	0.688270955	0.42106489
327	0	0.516034393	0.342081804	0.28397294	0.296586304	0.155812848	0.084477808	0.023306014	0	0	0	0	0	0	0	0	0	0	0	0	0.038539606	0.035563564	0	0.034744742	0.050932801	0.032944862	0.016428808	0.052616796	0.106152902
328	0	0.036952656	0.01438226	0.056294732	0.082842312	0.057789527	0.090222603	0.086777242	0.014015744	0.056055121	0.07642058	0.035004089	0.02802384	0.013897897	0.014322324	0.016099071	0	0	0	0	0	0	0	0	0	0	0	0	0
331	0	0.082314149	0.017102044	0	0	0	0	0	0	0.046296036	0.098131213	0.061922167	0.012817458	0	0.019999506	0.041520091	0.038300192	0.017550026	0.013102898	0.013356951	0	0.017041516	0.017058232	0.016844416	0.040489417	0.072070519	0.099415931	0.095795884	0.089963878
332	0	0.011527142	0															0	0	0.013869272	0.013873448	0.111449494	0.163626647	0.052037037	0	0	0	0.028194928	0.059433962
336	0	0.021734203	0	0	0	0	0	0	0	0	0	0	0	0	0	0	0	0	0	0	0.014314391	0.01523514	0	0	0	0	0	0	0
352	0	0.44137297	0.308745124	0.055551523	0	0	0.020570049	0.024765695	0.003184713	0	0.079720247	0.097101584	0.035051209	0.045537426	0.027760413	0.016471527	0.016554261	0	0.01738566	0.034699074	0.017366102	0	0	0.07798106	0.10713799	0.024799476	0	0.022941465	0.044173141
355	0	0.021292693	0
358	0	0	0	0	0	0	0	0	0	0	0	0	0	0	0	0	0	0	0	0	0	0	0	0	0	0	0.012761317	0.013241844	0
359	0	0.102889529	0.085900871	0.031022771	0.030209589	0.013876984	0	0.042422242	0.045813385	0.070582542	0.064256562	0.08990613	0.242730603	0.291490003	0.419571667	0.506605479	0.430599625	0.269068393	0.080189128	0.158170088	0.29499502	0.390070253	0.611263442	0.579337454	0.555134181	0.790407775	0.813052453	0.763371399	0.67618198
363	0	0.671206505	0.615983696	0.490726164	0.655146221	0.723858931	0.905228593	1	0.751066786	0.543184024	0.310228426	0.012454356	0.017481635	0.210043988	0.371098422	0.145651442	0.163970155	0.122654948	0.024993957	0.014461105	0.185292659	0.258534576	0.146472335	0.472002707	0.614098448	0.182628304	0	0	0
368	0	0.018656716	0	0.015823835	0.071827636	0.084641539	0.15870756	0.557567661	0.571175428	0.136906883	0	0.021461943	0.020984511	0	0	0.036468097	0.036003557	0.031991869	0.107474527	0.075902273	0.147127577	0.481327313	0.428934488	0.11138847	0.411975822	0.608472644	0.257043429	0.183661902	0.28510899
372	0	0.42099525
384	0	0		0	0	0	0.010049637	0.009899798	0.017557431	0.017477133	0	0	0	0	0	0	0.017316722	0.031207501	0.013435151	0	0.024002602	0.024272187	0	0.020882209	0.045285562	0.024345568	0	0	0
386	0	0.182018277	0.069261608	0.053160423	0.068529982	0.045109198	0.030907167	0	0.030927536	0.056851574	0.138801471	0.183706017	0.116516737	0.227101406	0.176622452	0.087291399	0.112155871	0.092612583	0.117879747	0.07275958	0.018143347	0.036623081	0.102123438	0.259466839	0.276589797	0.242157739	0.159918123	0.070094552	0.140511377
389	0	0.336429235	0.227053694	0.127080609	0.211558636	0.230729536	0.352546038	0.501430592	0.493421918	0.452032263	0.412708969	0.38742316	0.260216485	0.242980487	0.514834071	0.518509303	0.367092143	0.273062606	0.491091685	0.59086146	0.507271218	0.57140255	0.462138085	0.470947797	0.66402512	0.649196532	0.514301246	0.636363636	0.565234845
403	0	0.159006168	0.159448884	0.232587426	0.274252417	0.261614883	0.191687706	0.11439609	0.098237523	0.049107428	0.204707003	0.658785965	0.674591959	0.24409005	0.209184169	0.329203078	0.479290335	0.560450382	0.606762496	0.577069841	0.575573736	0.571345782	0.489252683	0.410850013	0.191358798	0.193627058	0.238980314	0.187404224	0.18310492
408	0	0.353729254	0.641183163	0.633044299	0.626807775	0.878388569	0.987643159	0.973892665	0.963368076	0.862751016	0.756211217	0.558626426	0.548120458	0.471175373	0.52373466	0.781787909	0.856647183	0.973646119	0.928714058	0.92831672	0.496096823	0.061990292	0	0	0	0	0	0.068015443	0.145196682
410	0	0.051173311	0	0	0.060044334	0.054426724	0	0	0	0	0.045204685	0.104145455	0.256615489	0.270799079	0.208236994	0.245076943	0.278021978	0.468070257	0.526522866	0.541537595	0.511722732	0.225711573	0.028321522	0.072893954	0.41995501	0.535705913	0.261716102	0.140376775	0.070789866
419	0	0.075147762	0.046438272	0.195946634	0.051030654	0	0	0.022323451	0.093138147	0.089554108	0.123070614	0.456220485	0.358998145	0.300591862	0.384690508	0.48256919	0.301667169	0.319177542	0.513512241	0.400760744	0.382742217	0.205035886	0.162379973	0.242869167	0.181031664	0.106394564	0.034287475	0.034912899	0
425	0	0	0	0	0	0	0	0	0.058693788	0.05587309	0	0	0	0	0	0	0	0	0	0	0	0	0	0	0	0	0	0	0
427	0	0.458421581
431	0	0	0	0	0	0	0	0	0	0.005044702	0.018043792	0.012643519	0	0	0	0	0	0.014170616	0.013974575	0	0	0	0	0	0	0	0	0	0
436	0	0	0	0	0	0	0	0	0	0	0	0	0	0	0	0	0	0	0	0	0	0	0	0	0	0	0	0	0
442	0	0.558470841																										0.450457454	0.450457454
448	0	0	0	0	0	0	0	0	0	0	0	0	0	0	0	0	0	0	0	0	0	0	0	0	0.017285637	0.01724381	0	0	0
455	0	0.830453509	0.53366202	0.094717668	0.107163296	0.039916538	0	0.257048648	0.432026584	0.217850213	0.054962172	0.04548423	0.019097379	0.028696519	0.031603875	0.057336726	0.090168244	0.109818503	0.126668097	0.156361678	0.217585029	0.140031816	0.04190344	0.043811552	0.114057221	0.136242403	0.215314782	0.226417571	0.184140736
457	0	0.176457195	0.095430149	0	0	0	0	0	0.040341289	0.058887677	0.13453395	0.196023404	0.122995786	0.042436298	0	0.020496454	0.020459694	0	0	0	0.023712626	0.023685324	0	0	0	0	0	0	0
472	0	0	0	0	0	0	0	0	0	0	0	0	0	0	0	0	0	0	0	0	0	0	0	0	0	0	0	0	0
